# Supplementary material for: Subjective cognitive decline may mediate the occurrence of postoperative delirium by P-tau undergoing total hip replacement: The PNDABLE study
Source: Front Aging Neurosci. 2022 Nov 30;14:978297. doi: 10.3389/fnagi.2022.978297 (PMC9748689; doi:10.3389/fnagi.2022.978297)
Supplement: Supplementary file 1 [file Data_Sheet_1.xlsx]

## Sheet: Sheet1
number	SCDs1	MMSE	MoCA	PSQI	POD	MDAS	Aβ42	Aβ40	T-tau	P-tau	Aβ40/P-tau	Aβ40/T-tau	Aβ42/P-tau	Aβ42/T-tau	Aβ40/Aβ42	T-tau/P-tau	sex	age	ASA	height	weight	hypert	Diabetes	coronary heart disease	alco	ciga	eduyear	NRS	Infusion volume	Bleeding volume	Urine volume	Operation time	Anesthesia time
1	1	28	27	5	0	3	464.868	11811.7	468.659	81.8982	144.224	25.2032	5.67617	0.991911	25.4087	5.72246	0	50	1	161	63	0	0	0	0	0	5	3	800	110	150	110	130
2	1	30	29	8	0	1	663.776	3865.54	273.278	37.986	101.762	14.1451	17.4742	2.42894	5.82356	7.19418	1	50	1	175	112	1	0	0	0	1	16	2	1000	110	100	120	160
3	0	30	27	5	0	1	250.525	4215.53	297.849	20.7601	203.059	14.1532	12.0676	0.841114	16.8268	14.3472	0	50	2	167	105	0	0	0	0	0	15	1	800	140	150	150	160
4	0	30	27	4	0	5	108.858	4042.17	129.163	26.5617	152.18	31.2951	4.09831	0.842796	37.1325	4.86275	0	50	1	165	60	0	0	0	0	0	12	2	900	120	100	120	140
5	0	30	29	4	0	3	154.572	4289.84	124.046	42.056	102.003	34.5827	3.67539	1.24609	27.753	2.94954	1	50	1	168	82	0	1	0	1	0	12	2	800	110	100	120	170
6	0	30	29	4	0	1	285.305	2426.64	184.107	44.3174	54.7559	13.1806	6.43776	1.54967	8.50542	4.15428	1	50	1	165	70	0	0	0	0	0	16	1	900	110	100	130	150
7	0	29	28	4	0	3	74.6925	3199.63	275.277	24.5233	130.473	11.6233	3.04578	0.271336	42.8374	11.2251	1	50	1	174	86	0	0	0	0	0	9	4	800	135	100	130	150
8	0	26	27	3	0	3	168.351	3496.05	246.569	50.7109	68.9408	14.1788	3.31982	0.682774	20.7664	4.86225	1	50	1	172	70	0	0	0	1	1	16	2	800	140	200	120	140
9	0	30	28	5	0	1	188.839	3097.62	169.651	39.4819	78.4567	18.2588	4.78293	1.1131	16.4035	4.29693	1	50	2	173	56.5	0	0	0	0	0	9	4	800	110	100	140	150
10	0	28	27	4	0	1	348.999	3911.39	182.159	31.9977	122.24	21.4724	10.907	1.9159	11.2075	5.69288	1	50	1	168	110	1	1	0	0	0	12	4	750	120	120	140	160
11	0	28	27	2	0	3	188.256	2026.19	171.251	36.7163	55.185	11.8317	5.12731	1.0993	10.763	4.66417	1	50	2	174	96	0	0	0	0	1	12	1	900	135	300	100	140
12	0	27	27	3	0	1	863.168	3985.25	236.774	27.334	145.798	16.8315	31.5785	3.64554	4.617	8.66225	0	50	1	168	57	0	0	0	0	0	16	4	900	110	80	120	160
13	0	30	27	4	0	7	487.345	4325.65	521.007	36.558	118.323	8.30248	13.3307	0.935391	8.87595	14.2515	1	50	1	175	86	1	0	0	1	1	16	5	900	130	70	105	120
14	1	29	27	2	0	1	857.328	3458.68	211.517	23.678	146.071	16.3518	36.2078	4.05323	4.03426	8.93306	1	50	1	178	87	1	0	0	0	1	16	2	800	130	100	110	140
15	0	30	27	5	0	1	415.176	3090.84	111.417	20.3638	151.781	27.7412	20.3879	3.72633	7.44465	5.47133	1	50	1	180	80	1	0	0	0	0	9	1	700	120	120	130	150
16	0	28	27	3	0	1	263.416	2273.94	232.623	42.8804	53.0298	9.77522	6.14304	1.13237	8.63251	5.42493	1	50	1	173	69	1	0	0	0	0	12	3	1000	135	150	110	130
17	0	28	27	4	0	3	204.427	1443.27	109.337	22.6919	63.6029	13.2002	9.00881	1.8697	7.06008	4.81833	1	50	2	171	82.5	0	0	0	0	1	9	1	700	135	120	135	150
18	1	26	28	6	0	7	213.267	1983.5	498.276	25.387	78.1305	3.98073	8.40064	0.42801	9.30055	19.6272	0	50	1	160	61	0	0	0	0	0	9	1	800	105	100	120	140
19	1	30	29	5	0	1	225.136	5407.42	140.163	29.98	180.368	38.5795	7.50954	1.60624	24.0185	4.67522	0	50	1	185	64	0	0	0	0	0	4	2	1000	130	350	130	140
20	1	30	28	4	0	1	856.379	6521.38	257.935	43.028	151.561	25.283	19.9028	3.32013	7.61506	5.99458	1	50	2	170	80	0	0	0	1	0	16	1	1000	135	75	150	160
21	0	30	28	3	0	3	160.058	3130.16	289.892	22.3491	140.058	10.7977	7.16172	0.55213	19.5564	12.9711	1	50	2	172	89	1	0	0	0	0	9	2	900	130	100	100	150
22	1	30	29	6	0	2	68.9409	2587.16	336.538	35.724	72.4208	7.68757	1.92982	0.204853	37.5272	9.4205	1	50	2	169	72	0	0	0	1	1	6	2	1000	135	120	140	150
23	1	27	29	4	0	1	179.447	2832.66	396.117	34.278	82.6378	7.15107	5.23505	0.453015	15.7855	11.556	0	50	1	160	68	0	0	0	0	0	16	1	800	130	50	120	130
24	1	30	28	1	0	1	757.428	5268.49	236.302	23.045	228.617	22.2956	32.8673	3.20534	6.95576	10.2539	1	50	1	162	77.5	1	1	0	1	0	16	2	900	140	80	120	140
25	0	25	27	3	0	1	183.588	3711.02	342.725	31.3082	118.532	10.828	5.8639	0.535671	20.2138	10.9468	1	50	2	169	70	0	0	0	1	1	6	1	800	135	200	110	140
26	0	29	28	4	0	3	196.107	3824.54	165.868	51.027	74.9513	23.0577	3.8432	1.18231	19.5023	3.25059	1	50	1	172	58	0	0	0	0	0	12	1	800	120	50	140	150
27	0	28	29	5	0	3	81.1675	4240.5	177.513	38.6138	109.818	23.8884	2.10203	0.457248	52.2438	4.59714	1	50	1	153	80	0	0	0	1	0	12	0	800	130	200	120	130
28	0	29	28	6	0	16	155.483	1400.19	279.385	51.692	27.0872	5.01169	3.00787	0.556519	9.00542	5.4048	1	50	1	170	65	0	0	0	0	0	9	1	800	130	150	110	130
29	1	30	27	5	0	8	344.058	2058.49	456.187	76.028	27.0754	4.51238	4.52541	0.754204	5.98297	6.00025	0	50	2	170	66	1	0	0	0	0	16	4	1000	130	150	110	130
30	0	30	28	3	0	15	550.927	1894.45	290.143	16.4233	115.351	6.52936	33.5455	1.89881	3.43866	17.6666	1	50	1	178	80	0	0	0	0	0	13	2	800	140	100	110	130
31	0	28	27	4	0	7	987.358	3984.25	309.904	56.317	70.7468	12.8564	17.5321	3.18601	4.03526	5.50285	1	50	1	170	74	0	0	0	1	1	9	2	800	110	150	110	120
32	0	29	28	4	0	8	763.271	4437.15	489.387	48.304	91.8589	9.06675	15.8014	1.55965	5.81333	10.1314	1	50	1	170	56	0	0	0	1	0	12	2	800	105	150	120	140
33	0	29	30	5	0	8	213.44	3978.48	166.564	31.9188	124.644	23.8856	6.68697	1.28143	18.6398	5.21837	1	50	1	170	55	0	0	0	0	0	16	3	800	110	200	120	150
34	1	28	28	3	0	1	255.381	3544.62	128.108	29.5167	120.089	27.669	8.65209	1.99348	13.8797	4.34019	0	50	2	157	75	1	0	0	0	0	9	2	750	105	100	120	170
35	0	29	28	4	0	1	455.792	4521.53	144.158	29.9248	151.096	31.3651	15.2312	3.16175	9.92016	4.81734	1	50	1	180	95	0	0	0	1	1	15	2	900	130	200	120	140
36	0	29	28	8	0	4	817.328	12372.1	293.871	97.9479	126.313	42.1004	8.34452	2.78125	15.1373	3.00028	1	50	2	168	80	0	0	0	1	1	11	2	900	130	250	110	120
37	0	28	28	5	0	4	598.378	2599.86	126.113	25.9383	100.232	20.6153	23.0693	4.74478	4.34485	4.86204	1	50	1	170	70	1	0	0	0	0	16	1	1000	105	200	130	160
38	0	29	28	4	0	9	239.258	2880.16	146.098	24.8566	115.871	19.7139	9.62553	1.63765	12.0379	5.87763	1	50	1	170	82	0	0	0	0	0	16	4	900	130	400	130	140
39	0	30	28	1	0	8	272.625	4128.28	152.168	32.2312	128.083	27.1298	8.45842	1.79161	15.1427	4.72114	1	50	1	170	71	0	0	0	0	0	17	4	800	135	150	130	140
40	0	29	29	8	0	1	847.355	3094.69	105.18	23.9303	129.321	29.4228	35.4093	8.05624	3.65218	4.39526	1	50	2	172	63	0	0	0	0	0	9	1	900	140	250	130	170
41	0	30	29	3	0	1	543.596	6702.46	180.632	40.3829	165.973	37.1056	13.461	3.00941	12.3299	4.47298	1	50	1	166	72	0	0	0	1	1	7	5	750	145	150	120	160
42	0	30	29	4	0	9	263.289	5064.12	221.385	48.1612	105.149	22.8747	5.46683	1.18928	19.2341	4.59675	0	50	1	172	52	1	0	0	0	0	12	4	900	105	75	110	150
43	1	30	30	5	0	1	529.936	5203.08	129.66	28.7791	180.794	40.1286	18.4139	4.08712	9.81832	4.50535	0	50	2	169	61	0	0	0	0	0	16	2	1000	110	120	110	140
44	0	28	29	3	0	1	853.262	1820.16	288.66	20.1004	90.5534	6.30556	42.45	2.95594	2.13318	14.3609	1	50	1	170	50	0	0	0	0	0	9	4	900	120	110	110	120
45	0	30	30	6	0	7	482.843	2327.36	385.794	22.2496	104.602	6.03264	21.7012	1.25156	4.82012	17.3394	1	50	1	165	90	1	0	0	0	0	24	4	800	120	150	130	150
46	0	25	27	4	0	9	264.789	1648.36	289.641	25.8091	63.8674	5.69105	10.2595	0.914197	6.22518	11.2224	1	50	2	170	66	0	0	0	0	1	6	3	900	120	80	140	150
47	0	27	27	8	0	7	394.912	2236.98	394.058	33.8039	66.1752	5.67678	11.6824	1.00217	5.6645	11.6572	1	50	1	170	66	0	0	0	0	0	15	3	900	110	100	130	150
48	1	30	28	4	0	9	548.28	3406.67	173.256	39.9295	85.3171	19.6626	13.7312	3.16457	6.21338	4.33905	0	50	1	163	58	0	0	0	0	0	6	0	1000	100	250	130	140
49	0	29	28	3	0	1	338.431	2953.34	112.295	24.8907	118.652	26.2998	13.5967	3.01377	8.72656	4.51152	1	50	2	173	75	0	0	0	1	1	15	2	800	140	80	130	140
50	0	30	28	9	0	8	385.145	2312.48	127.801	32.0818	72.0807	18.0944	12.0051	3.01363	6.00418	3.9836	0	50	1	160	57	0	0	0	1	0	16	1	900	135	200	110	150
51	0	29	30	5	0	1	314.183	2081.62	71.2391	27.6848	75.19	29.2202	11.3486	4.41026	6.6255	2.57322	1	50	2	170	65	1	0	0	0	1	9	1	800	140	70	120	130
52	0	30	28	11	0	3	742.467	3568.49	193.35	41.7707	85.4305	18.4561	17.7748	3.84002	4.80626	4.62884	1	50	2	175	90	1	0	0	0	0	12	2	800	135	100	130	150
53	0	28	29	8	0	1	998.005	7284.39	163.292	39.9285	182.436	44.6096	24.9948	6.11178	7.29895	4.08961	1	50	2	170	96	0	0	0	1	1	12	1	800	130	120	130	140
54	0	26	28	4	0	1	232.014	2149.97	194.261	44.3486	48.4789	11.0674	5.2316	1.19434	9.26655	4.38032	0	50	2	158	95	0	0	0	0	0	6	4	800	120	100	130	150
55	0	28	29	4	0	2	368.388	3939.51	119.12	30.1578	130.63	33.0718	12.2153	3.09258	10.6939	3.94989	0	50	1	150	49	0	0	0	0	0	9	0	700	145	300	110	120
56	0	29	30	12	0	2	136.881	2524.17	148.911	36.0936	69.934	16.9509	3.79239	0.919213	18.4406	4.12569	1	50	1	178	80	1	0	0	0	0	3	1	750	120	90	110	120
57	0	30	28	8	0	1	309.626	3633.97	156.646	36.4199	99.7798	23.1986	8.50156	1.9766	11.7366	4.30111	0	50	1	156	64	0	0	0	0	0	12	2	1000	110	50	105	120
58	0	30	30	6	0	15	168.488	2207.76	111.394	24.3209	90.7762	19.8194	6.9277	1.51254	13.1034	4.58018	1	50	1	180	115	0	0	0	0	0	16	3	750	140	150	120	160
59	0	29	28	12	0	1	335.339	1955.83	162.218	36.501	53.5829	12.0568	9.18712	2.06721	5.8324	4.44421	0	50	2	162	47	0	0	0	0	0	16	3	700	135	300	110	150
60	0	30	28	8	0	1	321.047	1945.9	106.905	16.6496	116.874	18.2021	19.2826	3.00311	6.06111	6.42087	1	50	1	175	75	0	0	0	1	1	14	4	800	135	400	110	170
61	0	30	29	11	0	3	240.126	4853.68	96.1309	24.5858	197.418	50.4903	9.76686	2.49791	20.2131	3.91002	1	50	1	180	60	0	0	0	0	0	16	0	700	125	200	100	120
62	0	29	28	6	0	1	567.602	3685.37	234.683	44.3526	83.0925	15.7036	12.7975	2.41859	6.49288	5.2913	0	50	1	168	100	0	0	0	0	0	9	0	1000	105	200	110	140
63	1	30	28	9	0	1	461.419	4065.97	188.769	44.2856	91.8125	21.5394	10.4192	2.44436	8.81188	4.26254	0	50	2	165	67	0	0	0	0	0	9	1	800	130	150	110	160
64	1	30	30	7	0	8	185.616	7316.1	124.352	30.8549	237.113	58.8338	6.01577	1.49267	39.4152	4.03022	1	50	1	176	95	1	0	0	0	0	16	1	800	130	160	110	150
65	0	30	27	6	0	2	640.417	5663.32	146.804	37.2323	152.108	38.5774	17.2006	4.36239	8.84318	3.94292	0	50	1	165	57	0	0	0	0	0	12	1	900	140	200	100	130
66	0	29	29	7	0	15	433.749	5122.93	156.351	41.4821	123.497	32.7656	10.4563	2.7742	11.8108	3.76912	1	50	1	178	60	0	0	0	0	0	15	3	800	120	150	120	130
67	1	28	28	5	0	1	491.679	7945.05	226.711	52.4064	151.605	35.0448	9.38204	2.16875	16.159	4.32602	0	50	1	152	65.5	0	0	0	0	0	6	3	800	110	250	100	120
68	0	30	29	10	0	8	479.102	3796.89	137.34	38.3073	99.1166	27.6459	12.5068	3.48844	7.92501	3.58522	0	50	1	173	69	0	0	0	0	0	16	3	700	135	200	130	140
69	0	30	27	6	0	1	532.561	8151.05	173.999	15.5507	524.16	46.8454	34.2468	3.06071	15.3054	11.1891	1	50	2	167	88	0	0	0	0	0	19	2	1000	140	100	130	150
70	1	30	28	4	0	8	171.469	5179.17	438.752	31.603	163.882	11.8043	5.42572	0.390811	30.2047	13.8832	0	50	1	163	64	0	0	0	0	0	9	2	700	140	200	110	120
71	0	30	30	7	0	1	255.618	5559.54	140.071	21.0121	264.588	39.6909	12.1653	1.82492	21.7494	6.66621	1	50	1	170	71	0	0	0	1	0	16	3	800	110	150	130	140
72	0	28	30	3	0	1	722.647	4026.81	405.72	44.6768	90.132	9.9251	16.175	1.78115	5.57231	9.08122	1	50	1	173	77	0	0	0	0	1	9	1	1000	130	250	120	160
73	1	30	29	6	0	1	258.967	4975.4	81.6685	27.977	177.839	60.9219	9.25642	3.17095	19.2125	2.91913	1	50	2	175	78	0	0	0	1	0	16	1	750	135	300	130	140
74	1	27	27	9	0	1	211.521	5002.68	253.057	34.985	142.995	19.769	6.04605	0.835863	23.651	7.2333	0	50	2	162	67	0	0	0	0	0	7	1	1000	140	80	130	140
75	1	28	29	10	0	7	227.004	7568.32	436.058	63.278	119.604	17.3562	3.58741	0.520582	33.34	6.89115	0	50	1	171	52	0	0	0	0	0	26	2	1000	90	250	120	160
76	1	30	28	6	0	1	264.516	11320.6	215.837	20.8229	543.661	52.4499	12.7031	1.22554	42.7974	10.3653	1	50	1	183	104	1	0	0	0	1	16	3	800	105	100	140	170
77	0	30	28	8	0	2	189.391	4167.42	163.475	43.0028	96.9104	25.4927	4.40416	1.15853	22.0043	3.8015	1	50	1	170	62.5	0	0	0	0	0	12	2	800	110	50	100	130
78	0	30	30	6	0	1	222.609	3655.51	144.306	25.5318	143.175	25.3317	8.71889	1.54262	16.4212	5.65201	1	50	1	173	75	0	0	0	1	1	10	1	750	130	100	130	140
79	0	30	28	4	0	1	620.495	5883.23	181.038	39.7601	147.968	32.4972	15.606	3.42743	9.48151	4.55326	0	50	1	162	65	0	0	0	0	0	12	1	900	120	300	140	150
80	0	29	28	2	0	2	686.758	4967.25	113.078	62.027	80.0821	43.9276	11.0719	6.07331	7.2329	1.82304	1	50	2	175	74	0	0	0	0	1	12	1	800	110	250	130	140
81	0	29	29	1	0	1	690.623	9613.15	197.338	49.6798	193.502	48.7141	13.9015	3.4997	13.9195	3.9722	1	50	1	175	65	0	0	0	1	1	12	4	1000	145	250	130	140
82	0	29	27	5	0	0	135.561	3262.81	114.219	24.1352	135.189	28.5663	5.61673	1.18685	24.0689	4.73247	1	50	1	165	58.5	0	0	0	1	1	12	1	750	110	300	130	140
83	0	29	30	4	0	1	537.848	4333.48	151.977	36.3387	119.252	28.5141	14.801	3.53901	8.05707	4.18224	0	50	1	159	52	0	0	0	0	0	16	1	800	125	150	140	150
84	0	30	27	8	0	1	687.357	5218.95	135.887	36.865	141.569	38.4065	18.6452	5.0583	7.59278	3.68607	1	50	1	178	96	0	0	0	1	1	9	1	800	120	100	130	160
85	0	29	28	3	0	1	365.144	3148.18	92.6469	20.6178	152.692	33.9804	17.7101	3.94124	8.62175	4.49354	1	50	1	175	62	0	0	0	1	0	15	3	800	120	450	140	170
86	0	28	28	10	0	1	277.765	3489.26	95.259	21.7463	160.453	36.6292	12.773	2.91589	12.5619	4.38047	1	50	1	178	65	0	0	0	1	0	12	1	800	130	80	110	120
87	0	30	27	2	0	2	462.163	4463.06	185.11	40.4036	110.462	24.1103	11.4387	2.49669	9.6569	4.58152	1	50	1	186	83	0	0	0	0	0	16	2	1000	105	100	120	130
88	0	30	29	2	0	1	345.841	3875.03	138.197	25.378	152.692	28.0399	13.6276	2.50252	11.2047	5.44554	1	50	1	168	62	0	0	0	1	1	12	1	900	100	70	130	140
89	0	30	28	11	0	1	345.462	3489.26	135.667	32.1754	108.445	25.7193	10.7368	2.5464	10.1003	4.21648	1	50	1	173	71	0	0	0	1	0	12	2	900	130	150	100	130
90	0	30	29	4	0	1	694.023	6550.95	233.399	18.9891	344.985	28.0675	36.5485	2.97354	9.43909	12.2912	0	50	2	177	60	0	0	0	0	0	16	4	800	120	100	120	140
91	1	30	29	5	0	1	443.542	5744.35	186.174	38.379	149.674	30.8547	11.5569	2.38241	12.9511	4.85093	1	50	1	174	75	0	0	0	0	0	6	1	900	130	150	110	130
92	0	30	29	3	0	2	519.029	5812.32	178.334	47.5545	122.224	32.5923	10.9144	2.91043	11.1984	3.7501	0	50	1	173	53	0	0	0	0	0	16	4	900	90	300	140	160
93	1	30	29	3	0	1	322.832	4268.35	169.973	43.139	98.9441	25.1119	7.48353	1.89931	13.2216	3.94012	0	50	2	171	65	0	0	0	0	0	12	1	800	120	100	110	120
94	0	28	28	6	0	1	220.559	6538.15	217.536	52.1341	125.41	30.0555	4.23061	1.0139	29.6435	4.17262	1	50	1	170	70	0	0	0	1	1	9	4	800	125	250	120	130
95	0	28	29	3	0	3	503.534	7354.32	162.361	17.4713	420.937	45.2961	28.8206	3.10132	14.6054	9.29301	0	50	1	173	60	0	0	0	0	0	9	3	900	100	100	110	120
96	0	30	30	4	0	1	461.294	5959.7	126.26	38.5208	154.714	47.2018	11.9752	3.65352	12.9195	3.27771	1	50	2	170	110	0	0	0	0	1	16	3	900	115	250	140	170
97	0	30	27	10	0	3	169.354	2047.71	282.469	23.4867	87.1859	7.24933	7.21063	0.59955	12.0913	12.0268	0	50	1	170	54	0	0	0	0	0	16	3	900	100	100	120	130
98	0	30	29	11	0	7	297.75	8160.14	129.472	35.509	229.805	63.0263	8.3852	2.29973	27.406	3.64617	1	50	1	170	64	0	0	0	1	1	16	0	800	150	350	150	170
99	0	30	29	12	0	1	873.049	9250.07	235.804	47.2128	195.923	39.2278	18.4918	3.70244	10.5951	4.99449	1	50	1	170	103	0	0	0	1	0	16	1	900	130	150	110	150
100	0	30	30	6	0	1	251.381	4769.32	56.8447	42.058	113.399	83.9009	5.97701	4.42224	18.9725	1.35158	0	50	1	170	70	0	0	0	0	0	9	1	900	110	200	110	130
101	0	28	28	8	0	1	796.359	13320	230.77	53.6473	248.288	57.7198	14.8443	3.45088	16.7261	4.30161	1	50	2	162	90	0	0	0	1	0	12	2	1000	140	150	130	140
102	0	30	30	6	0	4	197.785	3698.35	178.6	24.391	151.628	20.7075	8.10893	1.10742	18.6988	7.32236	0	50	2	178	58	0	0	0	0	0	9	4	800	125	200	130	150
103	0	30	27	2	0	1	234.785	5352.04	116.842	34.9838	152.986	45.8058	6.71125	2.00942	22.7955	3.33989	0	50	2	176	47.5	1	0	0	0	0	16	0	700	110	200	140	150
104	0	30	28	7	0	2	285.819	20828.4	130.563	34.9838	595.373	159.528	8.17004	2.18913	72.8727	3.7321	0	50	1	166	55	0	0	0	0	0	14	0	750	90	200	130	140
105	0	30	28	2	0	1	560.782	28009.3	195.736	24.7023	1133.87	143.097	22.7016	2.86499	49.9469	7.9238	1	50	1	159	90	0	0	0	0	0	12	3	800	110	250	110	150
106	1	28	29	8	0	1	355.57	9896.94	135.897	38.228	258.892	72.8268	9.3013	2.61647	27.834	3.55491	0	50	1	170	60	0	0	0	0	0	9	1	700	110	300	110	130
107	0	30	30	4	0	1	503.336	21722.6	190.451	32.0122	678.573	114.059	15.7233	2.64286	43.1573	5.94933	0	50	2	170	73	0	0	0	0	0	12	4	1000	110	350	130	170
108	0	29	30	3	0	8	195.573	983.54	245.963	20.8111	47.2604	3.99873	9.39753	0.795131	5.02902	11.8188	1	50	1	160	60	0	0	0	1	1	16	2	800	140	350	120	150
109	0	30	30	5	0	1	398.324	10377.8	156.492	47.525	218.365	66.3152	8.38136	2.54533	26.0537	3.29284	1	50	1	171	97	0	0	0	1	1	9	0	800	140	150	100	130
110	0	24	27	3	0	2	372.069	8285.27	292.78	26.2694	315.396	28.2986	14.1636	1.27081	22.2681	11.1453	1	50	1	165	80	0	0	0	1	1	7	1	900	135	300	120	130
111	0	30	27	7	0	1	774.366	12599.9	182.167	47.7511	263.866	69.1668	16.2167	4.25086	16.2712	3.81493	1	50	1	165	86	0	0	0	1	0	16	2	800	135	250	130	140
112	0	30	28	6	0	1	286.708	12435.6	364.393	56.2516	221.071	34.1269	5.09689	0.78681	43.3737	6.47791	1	50	1	169	110	0	0	0	1	1	14	2	800	130	300	110	130
113	0	30	29	4	0	2	71.5328	5444.42	273.098	24.3775	223.338	19.9357	2.93438	0.26193	76.1108	11.2029	0	50	2	175	62	1	0	0	0	0	12	3	800	135	250	130	160
114	0	29	30	4	0	2	260.114	4306.52	115.176	22.378	192.444	37.3908	11.6236	2.2584	16.5563	5.14684	0	50	1	173	52	0	0	0	1	0	9	2	1000	140	200	120	140
115	0	27	28	7	0	16	63.5382	1863.99	256.82	19.3857	96.1528	7.25798	3.27758	0.247404	29.3365	13.2479	0	50	1	178	70	0	0	0	0	0	9	2	800	120	250	110	150
116	0	30	28	5	0	1	284.085	4298.13	142.923	35.5553	120.886	30.073	7.98995	1.98768	15.1297	4.01974	1	50	2	172	90	0	0	0	0	0	6	0	900	120	50	120	140
117	1	30	27	6	0	1	346.852	5293.77	130.001	31.8495	166.212	40.721	10.8903	2.66807	15.2623	4.08173	1	50	1	164	82	0	0	0	1	1	11	1	800	110	100	140	170
118	0	29	29	3	0	9	364.042	4735.65	247.398	78.328	60.4592	19.1418	4.64766	1.47148	13.0085	3.15849	0	50	1	165	60	0	0	0	1	0	15	0	900	110	250	120	130
119	0	28	28	7	0	1	768.359	7611.86	160.433	37.7267	201.763	47.4457	20.3665	4.78928	9.90665	4.25251	1	50	1	165	82	1	0	0	1	1	12	1	900	140	300	110	140
120	1	30	29	5	0	2	145.366	4321.92	138.603	34.9321	123.723	31.182	4.16139	1.04879	29.7313	3.96778	1	50	2	173	86	0	0	0	1	1	16	2	750	110	150	130	140
121	0	30	27	2	0	3	104.796	2185.69	280.443	21.9489	99.5808	7.7937	4.77454	0.37368	20.8566	12.7771	1	50	1	182	108	0	0	0	1	1	9	1	800	100	70	110	120
122	0	30	29	6	0	2	104.416	2598.36	140.039	30.6356	84.8151	18.5545	3.40832	0.745621	24.8847	4.57112	1	50	2	176	80	0	0	0	0	0	9	1	800	110	150	110	160
123	0	30	30	7	0	1	668.971	6688.61	170.934	34.6382	193.099	39.1298	19.3131	3.91362	9.99836	4.93484	1	50	1	169	91	1	0	1	0	0	12	1	800	100	170	120	130
124	1	28	28	6	0	8	203.977	5083.76	151.791	32.7705	155.132	33.4918	6.22441	1.3438	24.9232	4.63194	0	50	2	172	75	0	0	0	1	0	9	3	800	140	120	120	140
125	0	28	27	10	0	3	156.279	4582.42	152.612	33.4538	136.978	30.0266	4.67149	1.02403	29.322	4.56187	1	50	2	170	60	0	0	0	1	1	6	3	700	140	150	120	150
126	0	28	27	12	0	0	148.593	3459.59	113.531	32.1699	107.541	30.4726	4.61901	1.30883	23.2823	3.52911	0	50	1	165	61	0	0	0	0	0	10	2	800	110	200	100	140
127	1	26	28	11	0	1	369.146	6036.2	195.31	57.4467	105.075	30.9057	6.42589	1.89005	16.3518	3.39985	0	50	2	159	61	0	0	0	0	0	3	2	1000	110	350	100	130
128	1	26	28	9	0	1	204.398	3553.01	108.655	27.535	129.036	32.6999	7.42321	1.88117	17.3828	3.94607	0	50	1	160	64	0	0	0	0	0	9	4	800	130	200	130	170
129	0	29	27	13	0	1	317.7	3378.37	122.221	30.6356	110.276	27.6415	10.3703	2.59939	10.6338	3.98951	1	50	1	175	65	1	0	0	1	1	12	2	900	90	150	120	130
130	0	26	28	13	0	1	553.3	6750	128.918	32.63	206.865	52.3589	16.9568	4.29188	12.1995	3.9509	1	50	1	170	60	0	0	0	0	0	5	2	900	110	150	120	150
131	1	25	28	11	0	3	67.3871	2486.47	186.057	57.399	43.319	13.364	1.17401	0.362185	36.8983	3.24147	1	51	1	175	76	0	0	0	1	1	9	2	900	130	150	130	160
132	0	28	28	8	0	4	164.331	4390.81	260.767	36.4863	120.341	16.8381	4.50391	0.630183	26.7193	7.14698	1	51	1	180	100	0	0	0	1	1	15	2	700	115	100	110	130
133	0	30	27	11	0	1	197.518	4205.96	165.997	32.9454	127.665	25.3376	5.99531	1.18989	21.2941	5.03855	1	51	2	174	86	0	0	0	0	0	12	4	900	130	150	120	160
134	0	30	30	13	0	2	499.769	5578.11	210.185	41.9497	132.971	26.539	11.9135	2.37776	11.1614	5.01041	1	51	1	170	60	1	0	0	1	1	9	0	800	135	200	130	140
135	0	30	29	16	0	1	409.34	5037.93	287.394	34.6973	145.197	17.5297	11.7975	1.42432	12.3074	8.28288	0	51	1	156	68.5	0	0	0	0	0	9	3	750	130	150	110	150
136	0	30	29	18	0	2	259.286	1784.03	269.899	27.1809	65.6354	6.60998	9.53927	0.960677	6.88055	9.92974	1	51	1	183	75	0	0	0	0	0	18	4	900	110	180	150	160
137	0	30	28	12	0	1	191.298	14889.4	117.494	34.9135	426.465	126.725	5.4792	1.62815	77.8335	3.36529	1	51	2	170	50	0	0	0	1	0	16	2	900	135	400	140	170
138	0	30	30	10	0	9	635.364	9852.78	111.811	33.8341	291.209	88.12	18.7788	5.68248	15.5073	3.30468	1	51	1	173	73	0	0	0	1	0	11	1	1000	120	250	120	160
139	0	26	27	9	0	8	211.101	5698.99	152.438	39.1185	145.685	37.3856	5.39645	1.38483	26.9965	3.89683	1	51	1	176	95	1	0	1	1	0	12	2	1000	145	150	120	160
140	0	29	28	15	0	3	95.8123	1058.95	166.077	32.3505	32.7337	6.37626	2.96169	0.576915	11.0523	5.13368	1	52	1	170	73	0	0	0	1	1	12	2	800	130	150	130	140
141	0	30	27	10	0	5	103.383	5500.02	262.352	38.3501	143.416	20.9643	2.69577	0.394062	53.2004	6.84097	1	52	1	170	61	0	0	0	1	1	9	3	800	120	100	130	170
142	0	30	30	10	0	1	310.325	6229.12	399.487	34.4165	180.992	15.5928	9.01675	0.776809	20.0729	11.6074	0	52	1	159	60	0	0	1	1	0	16	0	900	120	120	110	120
143	0	30	28	10	0	4	757.885	3189.69	154.056	32.643	97.7144	20.7047	23.2174	4.91954	4.20867	4.71942	0	52	1	167	96	1	0	0	0	0	9	2	900	110	150	110	170
144	0	30	29	12	0	2	335.468	5968.75	140.913	30.9708	192.722	42.3577	10.8318	2.38067	17.7923	4.54987	1	52	1	160	75	0	0	0	1	1	12	2	900	120	100	110	140
145	1	30	28	15	0	1	528.687	6483.3	179.033	42.9574	150.924	36.2129	12.3072	2.95301	12.263	4.16769	0	52	1	165	64	0	0	0	0	0	9	2	800	130	150	120	140
146	0	27	27	9	0	1	846.69	4636.28	157.49	38.5231	120.351	29.4386	21.9788	5.37615	5.47577	4.0882	1	52	1	160	65	0	0	0	0	0	6	1	800	125	180	110	140
147	0	28	28	13	0	2	599.626	7971.91	295.328	50.1895	158.836	26.9934	11.9472	2.03037	13.2948	5.88426	0	52	1	160	80	1	0	0	0	0	12	1	800	100	80	140	160
148	0	29	30	12	0	1	292.303	4489.71	172.62	39.0241	115.05	26.0092	7.49032	1.69333	15.3598	4.42342	0	52	2	160	55	0	0	0	0	0	9	1	1000	130	450	140	160
149	1	25	28	12	0	1	312.091	6261.15	226.15	34.086	183.687	27.6858	9.15599	1.38002	20.0619	6.63469	1	52	1	186	89	0	0	0	1	0	6	1	900	90	200	110	120
150	1	28	29	16	0	9	210.9	3793.89	162.707	38.0879	99.6088	23.3173	5.53719	1.2962	17.989	4.27188	1	52	1	175	91	0	0	0	0	1	9	1	800	120	250	130	140
151	1	30	29	10	0	1	342.183	4596.46	167.058	53.279	86.2715	27.5142	6.42247	2.04829	13.4328	3.13553	1	52	2	178	80	0	0	0	0	0	11	3	900	110	300	130	150
152	0	29	28	12	0	1	624.556	16424.4	253.665	58.1318	282.537	64.7484	10.7438	2.46213	26.2977	4.36362	1	52	1	165	78	0	0	0	1	0	9	2	800	120	100	130	140
153	0	28	29	13	0	9	216.165	5464.31	132.178	25.4607	214.617	41.3405	8.49014	1.63541	25.2784	5.19145	0	52	2	155	70	0	0	0	1	0	2	0	800	120	250	130	140
154	0	26	28	16	0	8	250.233	7760.05	151.791	32.8471	236.248	51.1233	7.61812	1.64854	31.0113	4.62114	0	52	1	155	71	1	0	0	1	0	2	2	800	110	200	110	120
155	0	30	29	11	0	3	115.106	7939.49	212.227	42.0094	188.993	37.4104	2.74001	0.542372	68.9755	5.05189	1	52	1	167	70	1	0	0	0	0	12	6	900	110	100	120	150
156	1	30	29	12	0	7	431.71	8564.25	657.386	56.017	152.887	13.0277	7.70677	0.656707	19.838	11.7355	0	53	2	163	70	0	0	0	0	0	12	4	800	110	150	130	140
157	1	26	28	9	0	3	135.055	5356.71	195.198	69.7905	76.7541	27.4424	1.93515	0.691887	39.6632	2.79691	0	53	2	162	84	1	0	0	0	0	10	1	800	130	300	130	140
158	0	28	28	10	0	11	229.552	5176.58	133.224	26.1326	198.089	38.8562	8.78412	1.72305	22.5508	5.098	0	53	1	158	59	1	0	0	0	0	12	2	800	135	400	130	160
159	0	30	29	10	0	0	132.789	1524.6	117.574	28.0811	54.2927	12.9672	4.72877	1.12941	11.4814	4.18694	0	53	1	150	73	0	0	0	0	0	17	2	700	105	150	130	150
160	0	30	27	9	0	1	183.588	4842.72	178.683	35.6072	136.004	27.1023	5.15592	1.02745	26.3782	5.01817	0	53	1	166	68	0	0	0	0	0	16	1	700	90	300	110	140
161	0	30	29	10	0	7	511.912	6028.42	312.905	51.2075	117.725	19.266	9.99682	1.636	11.7763	6.11053	0	53	1	168	71	0	0	0	0	0	12	2	900	110	150	100	150
162	0	29	27	12	0	8	539.306	5149.96	222.362	41.2284	124.913	23.1603	13.0809	2.42535	9.54924	5.39342	1	53	2	178	90	0	0	0	0	0	9	2	700	100	150	130	160
163	0	30	30	16	0	9	364.833	3285.64	145.657	33.0629	99.3754	22.5574	11.0345	2.50474	9.00587	4.40545	0	53	2	163	67	0	0	0	0	0	14	2	800	140	200	130	140
164	1	28	28	9	0	15	236.296	9270.06	747.751	97.5575	95.0215	12.3973	2.42212	0.316009	39.2307	7.66472	0	53	1	162	65	0	0	0	0	0	12	3	800	110	300	130	140
165	1	28	28	12	0	1	853.705	4485.65	297.297	43.157	103.938	15.0881	19.7814	2.87156	5.25433	6.88873	0	53	2	160	80	0	1	0	0	0	12	1	1000	120	100	120	130
166	0	30	27	12	0	3	237.865	1859.89	117.216	36.7685	50.5838	15.8672	6.46926	2.02929	7.8191	3.18795	1	53	2	172	55	0	0	0	1	1	9	0	1000	120	200	100	110
167	1	30	29	11	0	1	348.177	4145.66	151.392	39.0123	106.265	27.3836	8.9248	2.29984	11.9068	3.88062	1	53	1	176	74	0	0	0	1	1	9	0	700	140	400	120	140
168	0	29	29	12	0	9	333.158	3656.35	214.086	43.071	84.8912	17.0789	7.73509	1.55619	10.9748	4.97054	0	53	2	160	55	0	0	0	0	0	12	4	800	130	300	110	120
169	0	27	27	12	0	1	412.738	6585.12	224.386	38.4111	171.438	29.3473	10.7453	1.83941	15.9547	5.8417	1	53	1	178	70	0	0	0	0	0	10	2	700	105	500	130	140
170	1	30	30	11	0	9	190.303	5685.64	298.548	29.7419	191.166	19.0443	6.39848	0.637428	29.8768	10.038	0	53	1	167	62	0	0	0	0	0	12	3	900	140	150	120	130
171	0	29	28	15	0	9	264.374	3745.98	576.389	38.4576	97.4055	6.49905	6.87443	0.458673	14.1692	14.9876	1	53	2	175	70	0	0	0	1	0	9	1	800	130	150	110	140
172	0	25	27	11	0	3	245.711	6467.91	170.541	88.345	73.212	37.9258	2.78127	1.44077	26.3232	1.9304	1	53	1	167	79	0	0	0	1	1	13	4	800	110	250	130	170
173	1	30	28	11	0	1	483.591	9896.96	223.351	57.0903	173.356	44.3112	8.47063	2.16516	20.4656	3.91224	0	53	1	158	65	0	0	0	0	0	5	0	750	115	500	120	150
174	0	29	28	12	0	2	472.4	5640	115.564	31.05	181.643	48.8041	15.2142	4.08778	11.939	3.72187	1	53	1	170	60	0	0	0	1	1	12	1	800	120	300	120	130
175	0	28	29	16	0	1	253.2	6610	166.5	46.03	143.602	39.6997	5.50076	1.52072	26.1058	3.61721	0	53	1	160	75	0	0	0	0	0	9	1	800	110	600	120	140
176	0	30	27	12	0	4	129.371	4317.91	167.508	41.8674	103.133	25.7773	3.09002	0.772327	33.3762	4.00092	1	54	2	170	85	0	1	1	1	1	12	3	800	140	400	120	160
177	1	29	27	9	0	7	248.67	2916.96	592.516	30.7715	94.7942	4.92301	8.08118	0.419685	11.7302	19.2553	0	54	2	158	55	0	0	0	0	0	16	1	900	100	800	120	130
178	0	30	30	16	0	1	319.026	6997.42	260.466	54.5346	128.312	26.865	5.84997	1.22483	21.9337	4.77616	1	54	2	168	59	0	0	0	0	0	9	2	700	120	1000	120	130
179	0	25	28	11	0	3	279.445	4158.77	206.33	41.9484	99.1401	20.1559	6.66164	1.35436	14.8822	4.91866	0	54	2	158	54	0	0	0	0	0	9	2	1000	110	200	100	120
180	1	30	28	9	0	1	744.21	7485.69	223.604	65.358	114.534	33.4774	11.3867	3.32825	10.0586	3.42122	0	54	1	170	73	0	0	0	0	0	12	3	700	110	300	110	140
181	0	28	27	15	0	16	230.138	6015.91	116.359	81.9549	73.4051	51.7013	2.80811	1.97783	26.1404	1.41979	1	54	2	175	85	0	0	0	1	1	12	4	900	120	150	100	140
182	0	28	28	10	0	2	394.544	7287.72	214.219	36.2856	200.843	34.02	10.8733	1.84178	18.4712	5.90369	1	54	2	168	63	1	0	1	1	1	16	2	900	105	200	120	160
183	0	30	29	12	0	1	798.389	8569.46	110.587	26.317	325.625	77.4907	30.3374	7.21956	10.7334	4.20211	0	54	1	170	65	0	0	0	0	0	16	3	700	125	200	110	140
184	0	30	28	10	0	5	746.389	8649.37	135.875	37.028	233.59	63.6568	20.1574	5.4932	11.5883	3.66952	0	54	2	169	60	1	0	0	0	0	15	2	750	145	250	130	150
185	0	30	27	11	0	2	425.463	4568.79	211.658	41.5714	109.902	21.5857	10.2345	2.01014	10.7384	5.09143	0	54	1	157	71	1	0	0	0	0	12	2	800	100	300	140	160
186	0	30	28	12	0	1	847.304	7435.64	156.378	39.027	190.526	47.5491	21.7107	5.41831	8.77565	4.00692	1	54	2	178	80	0	1	0	1	1	16	0	800	90	200	130	170
187	1	27	28	12	0	8	297.909	3888.22	241.231	53.075	73.259	16.1182	5.61298	1.23495	13.0517	4.5451	0	54	1	165	74	0	0	0	0	0	12	2	700	115	300	110	130
188	0	29	30	11	0	2	722.586	9962.09	323.863	73.2261	136.046	30.7602	9.86787	2.23115	13.7867	4.42278	1	54	1	174	83	1	0	0	0	0	10	1	800	110	200	120	140
189	0	29	30	13	0	1	943.778	10258.4	176.868	36.752	279.124	58.0001	25.6796	5.33606	10.8695	4.81247	0	54	1	162	54	0	0	0	0	0	12	4	800	130	250	130	150
190	0	29	28	16	0	1	678.328	6984.67	135.768	35.728	195.496	51.4456	18.9859	4.99623	10.2969	3.80004	1	54	1	173	95	0	0	0	1	1	6	1	1000	110	250	130	140
191	1	30	28	14	0	1	354.434	3982.7	176.124	44.611	89.2762	22.613	7.94499	2.01241	11.2368	3.94799	1	54	1	172	78	0	0	0	1	0	16	0	900	100	800	120	140
192	0	28	29	8	0	9	350.282	5903.3	242.651	55.064	107.208	24.3284	6.36136	1.44356	16.853	4.40671	0	54	1	157	54	0	0	0	0	0	9	0	750	110	400	140	150
193	1	29	29	12	0	2	188.528	3778.05	621.081	34.3498	109.988	6.08302	5.48847	0.303548	20.0397	18.0811	0	55	1	164	70	0	0	0	0	0	9	0	900	130	100	130	150
194	0	30	30	17	0	2	110.946	2013.07	113.151	21.6167	93.1257	17.791	5.13242	0.980513	18.1446	5.23443	1	55	1	177	101	1	0	0	0	0	12	1	700	120	250	130	150
195	1	29	28	9	0	3	89.89	3468.56	298.396	34.9548	99.2299	11.624	2.57161	0.301244	38.5867	8.53663	1	55	2	174	79	1	1	0	1	1	12	2	1000	110	400	100	120
196	0	28	27	10	0	3	106.513	2489.23	286.538	17.1868	144.834	8.68727	6.19737	0.371724	23.3702	16.672	1	55	1	170	67	0	0	0	0	0	9	2	800	130	100	100	120
197	1	27	28	15	0	1	212.484	8056.33	299.783	51.213	157.31	26.8739	4.14902	0.708793	37.915	5.85365	1	55	1	177	80	0	0	0	0	0	12	2	800	110	250	130	160
198	1	30	29	12	0	3	154.452	4422.73	173.65	29.3973	150.447	25.4692	5.25395	0.889444	28.635	5.90701	0	55	1	152	58	0	0	0	0	0	12	2	750	105	300	110	160
199	0	28	29	10	0	1	385.656	7148.69	264.394	50.1796	142.462	27.038	7.68551	1.45864	18.5364	5.26895	0	55	1	173	72	0	0	0	0	0	12	1	900	100	250	100	140
200	1	30	29	12	0	1	887.389	8564.85	223.648	63.175	135.573	38.2961	14.0465	3.96779	9.65174	3.54013	1	55	1	178	86	1	0	0	1	1	16	2	900	110	200	110	140
201	0	27	28	11	0	4	164.136	7720.2	202.219	56.7927	135.936	38.1774	2.89009	0.811674	47.0354	3.56065	0	55	2	171	75	1	0	1	0	0	12	2	1000	90	220	120	140
202	0	30	28	10	0	2	743.789	7835.64	135.069	28.328	276.604	58.0121	26.2563	5.50673	10.5348	4.76804	0	55	1	164	68	0	0	0	0	0	12	4	1000	130	250	110	130
203	0	30	27	9	0	3	215.355	3066.73	149.511	33.7078	90.9798	20.5117	6.38888	1.4404	14.2403	4.4355	1	55	2	175	70	0	0	0	1	1	12	2	900	115	280	120	170
204	0	30	29	9	0	11	338.953	4685.46	130.752	25.6231	182.861	35.8347	13.2284	2.59234	13.8233	5.1029	1	55	2	176	76	0	0	0	0	0	11	1	900	135	220	120	140
205	0	26	28	16	0	1	315.291	4042.44	212.174	49.0062	82.4883	19.0525	6.4337	1.486	12.8213	4.32953	0	55	1	170	100	0	0	0	0	0	9	2	800	115	150	110	140
206	0	26	28	10	0	10	315.5	8539.39	158.839	58.379	146.275	53.7613	5.40434	1.98629	27.0662	2.72082	1	55	1	167	65	0	0	0	1	0	6	2	900	125	80	120	150
207	0	30	27	10	0	1	251.845	10061.5	260.221	66.201	151.984	38.6652	3.80425	0.967812	39.9512	3.93077	1	55	1	178	65	0	0	0	1	1	9	1	800	140	200	130	160
208	1	30	27	9	0	7	239.152	5065.86	120.753	30.5243	165.962	41.9522	7.83481	1.98051	21.1826	3.95596	0	55	2	163	60	0	1	0	0	0	9	2	700	110	150	120	140
209	0	29	30	12	0	7	88.7969	2368.49	289.002	21.9489	107.909	8.1954	4.04562	0.307253	26.6731	13.1671	1	55	2	168	60	0	0	0	0	1	9	2	800	120	400	120	150
210	1	29	28	11	0	9	260.6	6290	217.4	33.54	187.537	28.9328	7.76983	1.19871	24.1366	6.48181	1	55	1	172	58	0	0	0	1	1	9	0	900	130	200	110	130
211	1	27	29	17	0	1	575.739	6515.88	432.95	65.8522	98.947	15.05	8.7429	1.3298	11.3174	6.57457	1	56	1	158	54	0	1	0	0	0	12	2	700	130	150	105	120
212	1	30	28	10	0	1	744.058	5487.65	126.751	35.789	153.333	43.2947	20.7901	5.87023	7.3753	3.54162	1	56	2	165	71	1	0	0	1	0	16	1	800	135	80	120	140
213	1	29	28	9	0	1	564.046	4239.78	221.305	30.214	140.325	19.1581	18.6684	2.54873	7.51673	7.32458	0	56	2	165	55	0	0	0	1	0	12	4	1100	110	150	120	150
214	1	27	27	11	0	1	487.89	8747.05	235.565	63.1308	138.554	37.1322	7.72824	2.07115	17.9283	3.73138	0	56	2	169	46	0	0	0	0	0	9	1	1500	140	150	120	130
215	0	29	27	11	0	1	291.957	5905.77	373.077	31.4691	187.669	15.8299	9.27758	0.782565	20.2282	11.8553	1	56	1	172	75	0	0	0	1	1	9	1	1000	135	50	110	120
216	0	30	28	10	0	4	247.356	5471.84	167.958	34.7011	157.685	32.5786	7.12819	1.47273	22.1213	4.84013	1	56	2	170	57.5	0	0	0	1	1	9	3	700	120	80	110	130
217	1	30	28	10	0	1	576.808	9653.16	227.861	40.082	240.835	42.3642	14.3907	2.5314	16.7355	5.68487	0	56	1	158	63	0	0	0	0	0	12	1	900	140	200	110	120
218	0	28	29	6	0	1	487.059	6607.14	193.712	39.5992	166.85	34.1081	12.2997	2.51435	13.5654	4.89182	1	56	2	170	72	1	0	0	0	0	11	2	800	140	300	130	150
219	0	27	28	10	0	8	622.431	8988.1	294.345	58.3437	154.054	30.5359	10.6683	2.11463	14.4403	5.04502	0	56	1	162	58	1	0	0	0	0	2	2	1000	130	150	120	130
220	1	28	28	7	0	1	397.806	5335.71	117.676	26.6449	200.253	45.3424	14.9299	3.38052	13.4128	4.41645	1	56	1	162	77	0	0	0	0	0	16	2	750	90	400	120	140
221	0	29	27	9	0	1	975.349	11356.5	104.952	44.9207	252.813	108.207	21.7127	9.29329	11.6436	2.33638	1	56	2	175	77	1	1	0	0	0	16	2	900	130	150	130	140
222	0	29	27	13	0	1	282.773	8227.41	160.415	38.5231	213.571	51.2883	7.34035	1.76276	29.0955	4.16412	0	56	1	160	67	1	0	0	0	0	16	3	700	130	250	130	160
223	0	30	27	8	0	1	867.092	10750	271.464	55.6923	193.025	39.6001	15.5693	3.19413	12.3978	4.87435	0	56	1	160	65	1	1	0	0	0	9	4	800	120	200	120	130
224	1	29	29	11	0	7	402.001	3397.05	137.345	31.6217	107.428	24.7337	12.7128	2.92694	8.45035	4.34338	1	56	2	170	65	0	0	0	0	0	19	0	700	120	150	120	140
225	1	28	29	16	0	1	277.356	4981.47	190.73	38.1314	130.64	26.1179	7.27369	1.45418	17.9606	5.00191	1	56	1	172	77	0	0	0	1	1	12	2	800	145	450	110	120
226	0	30	27	10	0	2	277.795	4919.34	145.952	37.9639	129.579	33.7052	7.31735	1.90333	17.7085	3.84449	1	56	1	180	95	1	0	0	1	0	12	0	800	125	600	130	170
227	0	29	29	10	1	4	455.594	4281.46	193.808	40.5468	105.593	22.0912	11.2363	2.35075	9.39753	4.77986	1	56	1	175	76	0	0	0	0	1	12	3	900	110	200	120	150
228	0	27	27	12	0	6	147.689	3254.1	194.645	42.7292	76.1564	16.7181	3.4564	0.758761	22.0335	4.55532	1	56	1	175	75	0	0	0	0	0	9	2	1100	120	20	110	120
229	0	28	28	13	0	1	288.729	2139.84	90.0988	15.4492	138.508	23.7499	18.6889	3.20458	7.41124	5.83194	1	56	1	175	75	0	0	0	0	0	9	2	1500	135	400	110	130
230	0	28	28	12	0	19	121.813	4795.3	110.434	34.6973	138.204	43.4223	3.51073	1.10304	39.3661	3.18278	1	56	1	168	59	0	0	0	0	0	9	1	1000	90	100	140	160
231	0	25	28	11	0	6	138.172	2624.05	201.357	56.147	46.7354	13.0318	2.4609	0.686204	18.9912	3.58625	1	56	1	170	58	0	0	0	0	0	12	2	900	135	200	110	150
232	0	28	29	13	0	9	281.645	4810.43	147.293	34.6677	138.758	32.6589	8.12413	1.91214	17.0798	4.24871	1	56	2	170	78	0	0	0	1	1	12	2	800	130	150	110	150
233	1	29	29	12	0	1	947.407	15269	136.25	76.254	200.238	112.066	12.4244	6.95345	16.1166	1.78679	1	56	1	172	85	1	0	1	0	0	12	1	800	125	300	145	160
234	0	30	29	4	0	1	341.655	3293.14	92.9754	27.6621	119.049	35.4195	12.351	3.67468	9.63879	3.36111	1	56	1	175	85	0	0	0	0	0	12	2	900	115	150	110	130
235	0	28	28	3	0	2	327.237	7263.85	183.077	48.8963	148.556	39.6765	6.69247	1.78743	22.1975	3.74419	1	56	1	186	77	1	0	0	1	0	15	0	1000	120	400	120	140
236	1	25	29	2	0	2	93.828	10347.5	223.478	53.289	194.177	46.3021	1.76074	0.419853	110.282	4.1937	0	56	2	160	62.5	0	0	0	0	0	9	0	800	110	80	110	130
237	0	30	27	16	0	1	789.147	28519.1	172.308	44.2159	644.996	165.512	17.8476	4.57986	36.1391	3.89697	1	56	1	167	70	1	0	1	1	1	9	3	750	120	150	120	140
238	0	30	28	3	0	1	218.335	11116	236.852	56.1232	198.064	46.9323	3.89028	0.92182	50.9126	4.22022	0	56	1	164	57	0	0	0	0	0	12	2	1000	110	800	150	160
239	0	27	28	3	0	6	152.84	4944.47	162.398	20.8865	236.73	30.4466	7.31765	0.941145	32.3506	7.77526	1	56	1	170	75	0	0	0	0	1	9	3	900	130	300	110	120
240	0	30	27	1	0	18	170.59	2569.63	173.257	42.9377	59.8455	14.8313	3.97297	0.984607	15.0632	4.03508	0	56	1	155	70	1	0	0	0	0	16	2	900	120	150	140	160
241	0	26	27	16	0	1	246.978	4570.17	133.674	37.8932	120.607	34.1889	6.51774	1.84761	18.5044	3.52765	0	56	1	155	51	0	0	0	0	0	9	1	750	125	250	120	140
242	1	29	27	7	0	1	532.1	7010	174.416	52.24	134.188	40.1913	10.1857	3.05075	13.1742	3.33874	0	56	2	162	57	0	0	0	0	0	9	4	800	140	150	130	140
243	0	29	29	2	0	3	398.4	3030	115.229	33.74	89.8044	26.2955	11.8079	3.45746	7.60542	3.4152	1	56	2	168	72	0	0	0	0	0	4	1	1000	120	350	140	160
244	0	29	30	2	0	1	275.3	5360	226.385	49.88	107.458	23.6765	5.51925	1.21607	19.4697	4.53859	1	56	1	160	80	0	0	0	1	0	9	3	800	130	250	120	130
245	0	28	29	5	0	2	746.389	7480	135.375	67.9	110.162	55.2539	10.9925	5.51349	10.0216	1.99374	0	56	2	163	68	0	0	0	0	0	9	2	900	120	150	120	130
246	0	30	27	3	0	1	412.245	8943.58	142.213	67.4999	132.498	62.8886	6.10734	2.89879	21.6948	2.10686	1	57	1	172	73	0	0	0	0	0	12	3	900	120	200	110	120
247	0	28	28	14	0	8	102.906	1496.48	297.443	19.4975	76.7524	5.03115	5.27791	0.345969	14.5422	15.2554	0	57	1	159	60	0	0	0	0	0	9	4	900	140	200	130	140
248	1	30	30	9	0	1	354.831	5335.42	127.885	20.927	254.954	41.7205	16.9557	2.77461	15.0365	6.111	1	57	1	168	80	1	0	0	1	0	16	2	900	110	250	110	120
249	0	30	27	3	0	1	361.073	4742.94	136.674	32.9646	143.88	34.7026	10.9534	2.64186	13.1357	4.14608	1	57	2	176	82	1	0	0	0	0	16	6	1000	140	350	130	140
250	1	28	27	3	0	8	391.799	3285.7	397.806	21.4121	153.451	8.25955	18.298	0.9849	8.38619	18.5786	0	57	2	158	64	0	0	0	0	0	12	1	900	110	400	130	150
251	0	26	28	5	0	10	327.016	5232.28	130.741	29.8664	175.19	40.0202	10.9493	2.50125	16.0001	4.37753	1	57	1	166	80	1	0	0	0	1	12	4	800	125	600	120	160
252	0	28	27	4	0	1	262.162	4685.28	149.066	37.9092	123.592	31.4309	6.91552	1.7587	17.8717	3.93219	0	57	2	162	65	0	0	0	0	0	9	1	750	130	200	120	140
253	1	29	27	3	0	8	292.504	4549.26	354.026	43.9976	103.398	12.8501	6.64818	0.826222	15.5528	8.04648	1	57	1	170	65	0	0	0	0	1	9	2	900	115	350	130	150
254	0	30	28	3	0	9	308.525	4568.64	190.916	46.4636	98.3273	23.9301	6.64014	1.61602	14.808	4.10894	0	57	1	168	75	1	0	0	0	0	12	1	700	130	250	120	140
255	0	30	29	3	0	2	966.378	5682.35	142.317	27.857	203.983	39.9274	34.6907	6.79032	5.88005	5.10884	0	57	1	162	56	0	0	0	0	0	12	3	900	130	150	150	160
256	0	26	27	12	0	1	355.332	3556.56	236.434	19.4376	182.973	15.0425	18.2807	1.50288	10.0091	12.1637	1	57	1	177	85	1	0	1	1	0	16	4	1000	130	150	110	120
257	0	27	29	14	0	1	255.915	4639.9	195.036	41.868	110.822	23.79	6.11242	1.31214	18.1306	4.65835	1	57	2	172	69	0	0	0	0	0	12	2	1000	140	150	130	140
258	0	30	29	2	0	11	207.693	20428	200.995	41.8887	487.673	101.634	4.95821	1.03332	98.3567	4.79831	1	57	1	170	75	0	0	0	1	1	12	2	800	130	200	110	140
259	1	30	29	7	0	9	493.697	14772.9	137.477	32.2151	458.571	107.457	15.325	3.59112	29.923	4.26747	0	57	1	158	52	1	0	0	0	0	12	2	750	90	250	130	160
260	0	29	30	5	0	1	211.474	3487.21	143.078	45.297	76.9855	24.3728	4.66861	1.47803	16.49	3.15866	0	57	1	162	75	0	0	0	0	0	9	4	800	100	250	120	130
261	0	29	28	4	0	1	579.706	10545.3	205.773	48.6918	216.572	51.2472	11.9056	2.81721	18.1908	4.22603	0	57	1	169	59	0	0	0	0	0	9	1	900	110	400	145	160
262	1	30	30	3	0	14	63.7831	21615	139.125	36.4569	592.892	155.364	1.74955	0.458459	338.883	3.81615	0	57	1	164	75	1	1	0	0	0	9	1	800	110	400	130	140
263	0	29	28	10	0	12	167.651	1789.56	164.669	32.2298	55.525	10.8676	5.20174	1.01811	10.6743	5.10922	1	57	1	168	65	0	0	0	1	1	9	0	800	135	300	110	120
264	1	26	29	17	0	1	343.279	5015.77	121.526	31.0956	161.302	41.2732	11.0395	2.82474	14.6114	3.90814	1	57	2	173	80	0	1	0	0	0	9	3	800	120	250	150	160
265	0	28	28	9	0	10	370.863	5832.68	252.452	48.3117	120.73	23.1041	7.67646	1.46904	15.7273	5.22548	1	57	1	182	80	0	0	0	0	0	5	2	800	115	150	130	150
266	0	26	27	3	0	1	414.148	3341.81	232.353	41.4495	80.6237	14.3825	9.99163	1.78241	8.06912	5.60569	1	58	1	170	60	0	0	0	1	1	1	1	700	125	300	130	140
267	0	29	27	2	0	9	243.789	5148.35	486.322	68.147	75.5477	10.5863	3.5774	0.501291	21.1181	7.13637	0	58	1	161	72	0	0	0	0	0	12	0	1000	90	220	120	130
268	1	30	29	2	0	1	446.262	6987.3	188.556	35.8804	194.739	37.0569	12.4375	2.36673	15.6574	5.25513	1	58	1	184	90	0	0	0	0	0	16	2	750	110	500	150	170
269	0	29	27	13	0	9	438.783	5653.85	207.265	35.2725	160.291	27.2784	12.4398	2.11701	12.8853	5.87611	0	58	1	170	65	0	0	1	0	0	9	4	1000	110	400	120	170
270	0	30	28	3	0	1	644.749	5832.61	186.504	40.8019	142.949	31.2734	15.8019	3.45703	9.04633	4.57096	1	58	1	174	64	0	0	1	0	0	15	0	800	110	250	110	130
271	0	28	28	15	0	8	754.328	3990.34	173.442	39.6303	100.689	23.0068	19.0341	4.34917	5.28993	4.3765	1	58	1	178	80	0	0	0	1	1	16	3	800	130	350	130	170
272	1	26	27	3	0	7	423.22	7756.28	255.628	67.2622	115.314	30.3421	6.29209	1.65561	18.3268	3.80047	0	58	1	156	60	0	0	0	0	0	8	2	900	135	150	120	160
273	0	27	27	17	0	8	267.637	2460.5	163.669	42.1998	58.306	15.0334	6.34214	1.63523	9.19342	3.87843	0	58	1	160	64	0	0	0	0	0	12	4	800	125	250	130	160
274	1	29	27	7	0	1	225.428	4625.64	161.762	36.4902	126.764	28.5953	6.17777	1.39358	20.5194	4.43303	0	58	1	162	70	0	0	0	0	0	9	3	750	120	300	120	140
275	0	30	28	18	0	18	132.81	3279.05	142.005	20.2558	161.882	23.0911	6.55664	0.935249	24.6898	7.01058	0	58	1	158	50	1	1	0	0	0	9	4	1000	125	450	120	150
276	0	29	28	3	0	9	676.9	8280	303.935	74.2	111.59	27.2427	9.12264	2.22712	12.2322	4.09616	1	58	1	183	96	1	0	0	0	0	12	3	800	90	200	130	140
277	0	30	30	2	0	1	219	6660	255.2	40.1	166.085	26.0972	5.46135	0.85815	30.411	6.36409	1	58	1	175	67	0	0	0	1	0	12	2	800	110	150	110	120
278	0	28	28	2	0	7	97.8207	985.64	116.255	41.7665	23.5988	8.47826	2.34209	0.841432	10.076	2.78345	1	59	2	170	64	0	0	0	0	0	12	2	700	130	200	130	140
279	1	30	30	3	0	3	80.9253	1506.99	247.088	23.758	63.4308	6.099	3.40623	0.327516	18.622	10.4002	1	59	1	174	67	0	0	0	1	1	9	2	900	120	350	110	130
280	0	26	28	5	0	1	424.426	6422.56	289.776	50.2013	127.936	22.1639	8.45448	1.46467	15.1323	5.77228	1	59	2	170	68	0	0	0	0	0	16	3	700	85	400	120	140
281	1	30	27	4	0	1	479.378	3896.87	230.145	66.378	58.7073	16.9322	7.22194	2.08294	8.12901	3.46719	0	59	1	158	54	0	0	0	0	0	12	4	800	120	250	110	150
282	1	25	29	7	0	1	231.699	5891.59	183.608	38.237	154.081	32.0879	6.05955	1.26192	25.4278	4.80184	1	59	1	173	61	0	0	0	0	0	9	1	800	110	250	130	140
283	0	30	29	3	0	3	429.583	10406.3	365.025	70.2919	148.044	28.5085	6.11142	1.17686	24.2242	5.19299	1	59	1	170	78	0	0	0	0	0	16	1	800	130	300	150	160
284	1	28	29	6	0	1	662.853	6025.34	223.648	42.8033	140.768	26.9412	15.486	2.96382	9.09001	5.22502	0	59	1	170	70	0	0	0	0	0	12	3	900	145	400	120	140
285	0	30	28	9	0	1	222.732	5827.56	156.573	35.5692	163.837	37.2194	6.26193	1.42254	26.164	4.40193	1	59	2	170	85	1	0	0	1	1	12	1	800	105	150	120	130
286	0	27	29	5	0	4	378.633	5178.77	202.534	39.469	131.211	25.5699	9.59317	1.86948	13.6775	5.13147	0	59	2	170	70	1	0	0	0	0	9	2	1000	130	250	130	170
287	0	30	27	6	0	8	498.559	4381.11	142.537	29.1877	150.101	30.7367	17.0811	3.49775	8.78755	4.88346	1	59	1	170	65	0	1	0	1	1	9	3	800	120	400	130	160
288	0	30	29	6	0	9	371.278	2869.54	584.308	37.5664	76.3858	4.91101	9.88325	0.635415	7.72882	15.554	0	59	1	162	80	0	0	0	1	0	12	1	800	135	250	130	160
289	1	29	28	3	0	1	275.115	2445.77	276.391	21.722	112.594	8.84895	12.6653	0.995383	8.88999	12.724	0	59	1	178	60	1	0	0	0	0	0	2	1000	135	200	130	140
290	0	30	27	2	0	1	538.749	3502.07	174.336	34.9242	100.276	20.088	15.4262	3.09029	6.50037	4.99184	1	59	1	170	75	0	0	0	1	0	16	1	900	120	250	130	150
291	0	30	28	7	0	3	223.502	2465.29	140.104	33.0503	74.5921	17.5961	6.76248	1.59526	11.0303	4.23911	0	59	1	170	65	0	0	0	1	0	12	1	1000	120	150	110	150
292	0	28	27	7	0	1	282.433	5217.38	297.066	27.5398	189.449	17.563	10.2554	0.950742	18.473	10.7868	1	59	2	170	80	1	0	0	0	0	16	0	700	120	180	100	120
293	1	30	30	4	0	8	318.207	8239.12	141.419	36.4648	225.947	58.2603	8.72642	2.2501	25.8923	3.87823	1	59	1	170	70	0	0	0	0	0	9	4	800	125	220	110	150
294	1	27	28	4	0	1	250.181	5415.13	201.913	46.295	116.97	26.8191	5.40406	1.23905	21.6448	4.36144	1	59	2	170	68.5	0	0	0	1	1	9	4	700	110	250	120	160
295	0	30	28	8	0	1	355.047	4555.82	121.591	30.41	149.813	37.4684	11.6753	2.92001	12.8316	3.99839	1	59	1	162	65	0	0	0	1	1	12	2	900	140	400	120	150
296	1	28	29	5	0	9	462.75	6374.39	274.622	30.7578	207.245	23.2115	15.045	1.68504	13.775	8.92853	1	59	1	178	86	0	0	0	0	1	7	1	700	120	80	120	150
297	1	28	29	5	0	1	175.581	1869.33	121.591	29.6296	63.09	15.3739	5.92586	1.44403	10.6465	4.1037	1	59	1	176	64	0	0	0	1	1	9	0	800	110	220	150	160
298	0	27	28	6	0	2	460.799	5556.98	208.414	43.8144	126.83	26.6632	10.5171	2.21098	12.0594	4.75675	1	59	1	166	79.5	0	0	0	1	1	12	2	750	110	100	130	140
299	0	27	29	6	0	1	666.634	6123.85	137.444	34.3929	178.056	44.5552	19.3829	4.85022	9.18623	3.99629	1	59	1	159	76	1	0	0	0	1	9	1	700	135	80	120	140
300	1	30	29	5	0	1	452.668	11189.5	176.983	53.2365	210.185	63.2236	8.50296	2.55769	24.719	3.32447	1	59	1	170	80	0	1	0	1	1	9	1	900	115	200	110	160
301	1	27	27	4	0	9	392.736	8304.06	221.554	46.8544	177.231	37.481	8.38205	1.77264	21.1441	4.72856	0	59	1	170	70	0	1	0	0	0	9	3	1000	120	200	110	150
302	1	28	28	3	0	8	201.236	5743.63	111.569	24.3508	235.87	51.4805	8.26404	1.80369	28.5418	4.58174	1	59	1	160	74	1	0	0	0	0	9	3	800	120	150	130	160
303	0	29	28	3	0	1	284.012	3729.26	92.8968	26.6364	140.006	40.1441	10.6626	3.05729	13.1306	3.48759	1	59	1	171	87	1	0	1	0	0	12	2	900	110	250	110	120
304	0	29	30	4	0	4	412.176	5021	284.836	51.5023	97.4908	17.6277	8.00306	1.44706	12.1817	5.53055	1	60	1	165	90	1	0	0	1	1	12	1	800	115	300	120	140
305	1	29	29	8	0	14	212.484	3651.62	167.508	32.2818	113.117	21.7997	6.58216	1.2685	17.1854	5.18893	1	60	1	165	72	0	0	0	0	0	12	2	800	110	400	150	160
306	0	28	27	2	0	7	309.694	6637.66	177.641	29.6352	223.979	37.3656	10.4502	1.74337	21.433	5.99426	0	60	2	169	80	0	0	1	0	0	12	0	750	125	500	120	130
307	0	30	28	12	0	8	162.905	3759.49	137.397	36.789	102.191	27.3622	4.42809	1.18565	23.0778	3.73473	0	60	2	175	92	1	1	1	0	0	9	1	1000	140	350	120	130
308	1	27	28	12	0	1	407.678	4150.5	148.97	32.0752	129.399	27.8613	12.7101	2.73664	10.1808	4.6444	0	60	1	173	51.5	0	0	1	0	0	0	1	1000	105	200	120	150
309	0	30	27	13	0	15	369.986	2898.42	151.296	82.9133	34.9572	19.1573	4.46232	2.44544	7.83386	1.82475	0	60	1	178	70	0	0	0	0	0	9	0	800	120	400	150	170
310	1	28	29	16	0	7	222.162	4742.11	205.928	64.2944	73.7562	23.028	3.45539	1.07883	21.3453	3.20289	0	60	1	172	64	1	0	1	0	0	12	2	700	100	550	120	140
311	0	28	29	7	0	3	698.578	5465.95	234.251	50.4707	108.299	23.3337	13.8413	2.98218	7.82439	4.64133	1	60	1	164	75	1	0	0	0	0	15	0	800	130	280	120	140
312	0	26	28	13	0	4	806.706	5139.18	257.768	58.5126	87.8303	19.9372	13.7869	3.12958	6.37057	4.40534	1	60	2	165	82	1	0	0	0	0	12	2	1000	110	120	110	140
313	0	29	28	8	0	0	127.447	1486.93	125.644	31.0533	47.8832	11.8345	4.10414	1.01435	11.667	4.04608	1	60	2	165	66	0	0	0	1	1	9	3	800	135	150	140	160
314	1	26	27	3	0	8	191.941	1864.6	423.055	56.389	33.0667	4.40746	3.40387	0.453702	9.71444	7.50244	1	60	1	173	55	0	0	0	0	0	6	0	800	115	220	100	140
315	1	25	28	3	0	1	558.762	7041.39	212.736	45.0864	156.175	33.0992	12.3931	2.62655	12.6018	4.71841	0	60	1	182	60	1	0	0	0	0	0	4	800	110	300	120	140
316	0	27	29	3	0	3	751.227	8239.12	256.428	63.4011	129.952	32.1303	11.8488	2.92958	10.9676	4.04454	1	60	1	176	75	1	0	0	0	0	12	4	800	115	250	110	120
317	1	29	30	3	0	9	276.374	4896.58	115.102	31.4918	155.487	42.5412	8.77606	2.40112	17.7172	3.65498	1	60	1	169	90	0	0	0	1	1	9	2	700	130	450	120	160
318	0	28	29	3	0	6	145.427	6670.03	62.7996	21.0022	317.587	106.211	6.92437	2.31573	45.8651	2.99014	1	60	1	172	90	1	1	0	0	1	12	0	700	145	300	130	170
319	1	28	28	2	0	15	70.5714	5475.18	291.276	56.7643	96.4546	18.7972	1.24324	0.242284	77.5836	5.13132	0	60	2	160	75	1	0	0	0	0	5	2	900	120	250	110	140
320	0	29	30	3	0	1	558.221	3896.54	261.947	50.1925	77.6319	14.8753	11.1216	2.13105	6.98028	5.21885	1	60	2	165	75	0	0	0	1	1	9	1	800	90	300	100	120
321	1	28	28	2	0	1	381.189	4527.5	297.333	24.6928	183.353	15.2271	15.4373	1.28203	11.8773	12.0413	1	60	2	173	83	1	0	0	1	1	12	3	700	130	150	140	160
322	0	29	28	4	0	1	885.584	14823.6	119.651	26.045	569.155	123.891	34.0021	7.40139	16.7388	4.59401	0	60	2	164	75	0	0	1	0	0	9	2	1000	110	250	130	150
323	0	30	30	13	0	5	224.877	6046.36	118.4	36.8387	164.131	51.0672	6.10437	1.8993	26.8874	3.21401	1	60	1	168	60	1	0	0	1	0	12	1	800	110	250	120	130
324	0	30	28	3	0	2	434.976	6354.3	243.898	58.866	107.945	26.0531	7.38926	1.78343	14.6084	4.14327	1	60	2	172	79	1	0	0	0	0	16	2	700	110	150	110	130
325	0	27	29	3	0	10	261.907	5488.23	129.857	33.5026	163.815	42.2636	7.81751	2.01689	20.9549	3.87603	1	60	2	166	54	0	0	0	1	1	15	1	800	110	120	120	160
326	0	27	27	11	0	14	552.9	10400	242.581	62.34	166.827	42.8723	8.8691	2.27924	18.8099	3.89126	0	60	2	164	54	1	1	0	0	0	10	2	900	145	350	150	160
327	0	30	29	9	0	2	869.375	8963.54	156.785	42.057	213.128	57.1709	20.6714	5.54501	10.3103	3.72792	0	61	1	165	70	1	0	0	0	0	9	2	900	105	200	120	130
328	0	26	28	6	0	2	271.229	6976.87	262.352	39.4536	176.837	26.5935	6.87463	1.03384	25.7232	6.64963	1	61	1	162	70	1	1	1	1	1	12	1	1000	135	350	110	160
329	0	29	27	7	0	5	427.599	11969.7	262.41	79.5364	150.493	45.6145	5.37614	1.62951	27.9928	3.29924	0	61	1	166	66	1	0	0	0	0	9	0	800	110	100	120	170
330	0	28	29	6	0	7	97.9075	1671	162.014	27.2345	61.356	10.3139	3.59498	0.604315	17.0671	5.94885	1	61	1	170	62	0	0	0	1	1	9	3	900	125	400	100	140
331	1	27	28	5	0	3	91.828	3217.25	298.683	45.6186	70.525	10.7714	2.01295	0.307443	35.0356	6.5474	0	61	1	168	71	1	0	0	0	0	9	4	800	135	550	140	150
332	0	28	29	16	0	1	356.416	5855.93	137.952	28.3216	206.766	42.449	12.5846	2.58362	16.43	4.87091	0	61	2	166	79	0	0	0	0	0	16	5	1000	120	350	130	160
333	0	27	28	5	0	5	157.369	1683.25	108.142	21.2047	79.381	15.5652	7.42142	1.45521	10.6962	5.09991	1	61	1	160	67	0	0	1	1	1	6	4	900	130	350	110	130
334	0	28	27	7	0	2	533.498	7854.82	175.111	33.6176	233.652	44.8562	15.8696	3.04663	14.7232	5.20891	1	61	2	174	74	0	0	0	0	0	9	2	900	125	300	120	130
335	0	28	29	2	0	10	417.676	5704.82	324.487	44.6412	127.793	17.581	9.35629	1.28719	13.6585	7.26878	1	61	1	170	67	0	0	0	1	0	9	2	1000	130	100	130	140
336	0	28	28	7	0	1	421.257	7057.74	183.299	38.0456	185.507	38.504	11.0724	2.2982	16.754	4.81788	1	61	1	170	83	0	0	0	0	0	15	2	800	145	150	100	150
337	0	26	28	10	0	9	444.606	5116.89	256.341	32.5372	157.263	19.9613	13.6645	1.73443	11.5088	7.8784	1	61	2	170	70	0	0	0	0	0	9	1	800	120	200	130	140
338	0	30	30	4	0	0	136.493	3798.07	122.032	28.2897	134.256	31.1236	4.82483	1.1185	27.8261	4.31365	1	61	1	170	52	0	0	0	0	0	16	3	900	135	150	130	150
339	1	28	27	6	0	1	371.704	6407.22	145.897	34.5673	185.355	43.9161	10.7531	2.54772	17.2374	4.22067	0	61	2	170	60	0	0	0	0	0	9	3	800	120	150	130	150
340	1	25	27	5	0	14	135.167	3373.15	92.3619	35.778	94.28	36.521	3.77794	1.46345	24.9554	2.58153	1	61	1	162	80	1	0	1	1	0	16	2	800	140	350	130	170
341	0	28	29	2	0	1	485.688	8339.6	244.104	34.778	239.795	34.1641	13.9654	1.98968	17.1707	7.01892	1	61	1	178	73	1	0	0	1	1	16	5	900	115	300	140	170
342	0	30	28	7	0	3	116.058	13227.6	257.158	26.6235	496.839	51.4376	4.35923	0.45131	113.974	9.65906	0	61	2	155	85	0	0	0	0	0	9	4	700	125	400	140	170
343	0	28	30	12	0	1	372.384	4165.89	251.295	34.1824	121.872	16.5777	10.894	1.48186	11.1871	7.35158	1	61	2	175	53	0	0	0	0	1	16	2	900	90	200	110	130
344	0	30	28	9	0	1	263.911	29022.1	195.467	42.3839	684.743	148.476	6.22668	1.35016	109.969	4.61182	0	61	1	162	75	1	0	0	0	0	12	5	800	125	350	120	160
345	1	28	28	9	0	9	340.068	3682.31	147.565	34.711	106.085	24.9538	9.79712	2.30453	10.8282	4.25125	1	61	1	176	63	0	0	0	0	0	9	3	800	130	80	130	160
346	0	26	27	11	0	5	137.3	2480	206.31	54.62	45.4046	12.0207	2.51373	0.665503	18.0626	3.77719	1	61	1	182	70	0	0	0	0	1	9	4	700	105	80	120	130
347	1	27	28	7	0	9	682.1	9540	252.124	66.02	144.502	37.8385	10.3317	2.70541	13.9862	3.8189	0	61	1	159	64	0	0	0	1	0	14	3	700	115	250	100	130
348	0	28	29	6	0	3	186.787	3563.75	167.967	31.5404	112.99	21.217	5.92215	1.11205	19.0792	5.32546	1	62	1	166	76	1	0	0	1	1	9	5	700	120	350	130	170
349	0	27	28	12	0	6	116.854	3826.31	337.259	57.012	67.1141	11.3453	2.04964	0.346481	32.7444	5.91558	0	62	1	158	65	1	0	0	0	0	6	3	800	110	300	100	140
350	0	28	28	6	0	1	315.671	5544.72	194.9	34.2324	161.973	28.4491	9.22141	1.61966	17.5649	5.69344	0	62	2	167	80	0	1	0	0	0	12	5	1000	110	200	110	120
351	0	28	27	14	0	10	407.638	7586.35	231.27	45.6716	166.107	32.803	8.92542	1.76261	18.6105	5.06376	0	62	1	158	59	0	0	0	0	0	12	2	1000	140	150	100	150
352	0	27	28	9	0	8	827.888	13281.9	344.962	54.1894	245.101	38.5025	15.2777	2.39994	16.0431	6.36586	1	62	1	173	80	0	0	0	0	0	9	4	900	120	250	145	170
353	0	29	30	10	0	8	600.341	8016.57	171	36.0855	222.155	46.8805	16.6366	3.51077	13.3534	4.73875	1	62	1	176	75	0	0	0	0	0	9	1	700	110	300	130	150
354	1	27	28	6	0	8	257.927	7979.97	175.038	38.4642	207.465	45.5899	6.70564	1.47355	30.9389	4.55067	0	62	1	165	90	0	0	0	1	1	0	5	800	140	400	120	160
355	0	25	27	8	0	1	447.04	5285.65	165.985	53.6415	98.5366	31.8441	8.33385	2.69326	11.8237	3.09434	0	62	2	154	52	1	0	0	0	0	1	0	1000	105	300	120	130
356	0	28	29	13	0	1	341.645	3881.27	180.935	27.328	142.025	21.4512	12.5016	1.88822	11.3605	6.62087	1	62	1	172	85	0	0	0	1	0	12	2	900	120	200	130	170
357	0	25	27	7	0	9	486.776	6730.3	206.585	44.4684	151.35	32.5788	10.9466	2.3563	13.8263	4.64566	1	62	2	165	67	0	0	0	1	0	9	0	800	110	350	120	160
358	1	26	28	10	0	9	208.054	3930	158.8	88.16	44.578	24.7481	2.35996	1.31016	18.8893	1.80127	1	62	1	170	75	1	0	0	1	1	12	1	700	110	150	110	130
359	1	28	28	6	0	9	435.162	6208.75	114.349	34.5238	179.84	54.2965	12.6047	3.80556	14.2677	3.31218	0	62	1	168	80	0	0	1	0	0	12	2	800	130	250	140	150
360	0	30	27	5	0	1	539.898	12517.8	167.442	36.6854	341.22	74.759	14.717	3.22439	23.1855	4.56427	1	62	2	171	76	0	0	0	0	0	16	0	800	125	300	110	120
361	0	24	28	10	0	2	374.95	5726.38	247.783	48.7256	117.523	23.1105	7.69513	1.51322	15.2724	5.08527	0	62	1	150	61	1	0	0	0	0	0	2	1000	110	200	110	140
362	0	28	29	17	0	1	678.2	5063.32	159.115	30.0211	168.659	31.8218	22.5908	4.26233	7.46582	5.30011	1	62	2	175	75	0	0	0	0	0	9	1	800	125	250	130	160
363	0	26	28	7	0	3	753.289	7898.36	236.278	35.278	223.889	33.4282	21.3529	3.18815	10.4852	6.6976	0	62	1	155	67.5	0	0	0	0	0	0	2	800	100	300	110	150
364	0	30	27	7	0	1	471.156	9348.73	183.878	40.2206	232.436	50.842	11.7143	2.56233	19.8421	4.57174	1	62	1	173	77.5	1	0	0	0	0	9	3	700	135	400	150	170
365	1	30	28	6	0	1	540.223	11586.2	205.381	55.794	207.66	56.4132	9.68246	2.63035	21.4471	3.68106	0	62	2	170	75	0	0	0	0	0	13	2	900	145	300	140	170
366	1	29	28	8	0	1	665.347	9514.3	248.722	36.257	262.413	38.2527	18.3509	2.67506	14.2998	6.85997	1	62	2	173	100	0	0	0	0	0	9	3	900	130	250	120	150
367	0	29	30	10	0	1	694.248	24862.9	204.633	42.3262	587.412	121.5	16.4023	3.39265	35.8127	4.83467	1	62	1	170	78	0	0	0	1	1	9	4	1000	135	400	110	120
368	0	28	28	6	0	10	247.358	9388.88	283.906	22.9621	408.886	33.0703	10.7724	0.871266	37.9566	12.3641	0	62	2	152	80	0	1	0	0	0	12	4	900	125	500	110	150
369	0	28	29	7	0	1	190.638	17791.4	106.911	22.9784	774.266	166.413	8.2964	1.78315	93.3256	4.65267	1	62	1	176	78	0	0	0	1	1	12	2	1000	130	400	130	160
370	0	28	29	8	0	4	287.967	6311.37	140.058	35.8619	175.991	45.0625	8.02989	2.05606	21.917	3.90548	1	62	1	170	70	1	0	0	0	0	6	2	800	110	200	130	170
371	0	26	27	13	0	5	303.815	3805.77	296.415	27.367	139.064	12.8393	11.1015	1.02497	12.5266	10.8311	1	62	1	175	69	0	0	0	0	0	6	3	900	120	150	110	160
372	0	27	28	5	0	1	212.165	3012.42	296.415	25.3082	119.029	10.1629	8.38325	0.715771	14.1985	11.7122	0	62	2	158	80	1	0	0	0	0	9	1	800	115	250	130	150
373	0	30	27	12	0	1	535.637	4985.65	142.664	37.0583	134.535	34.9468	14.4539	3.75454	9.30789	3.84972	1	62	1	160	52	0	0	0	0	0	9	2	800	120	300	150	170
374	1	29	28	8	0	7	340.866	8442.63	212.227	48.1975	175.167	39.7811	7.07228	1.60614	24.7682	4.40328	0	62	2	158	78	1	0	0	0	0	12	2	1000	110	400	120	170
375	0	29	28	7	0	9	668.971	5921.07	165.694	73.086	81.0151	35.735	9.1532	4.03739	8.85101	2.26711	0	62	1	157	71	1	1	0	0	0	9	3	900	110	150	120	150
376	0	29	27	6	0	9	348.6	5960.83	524.307	51.591	115.54	11.369	6.75699	0.664878	17.0993	10.1628	1	62	2	176	95	1	0	1	1	0	13	1	800	120	100	110	120
377	1	27	28	10	0	1	494.2	7610	210.219	54.89	138.641	36.2003	9.00346	2.35088	15.3986	3.82982	0	62	1	162	70	0	0	0	1	0	8	4	750	110	180	140	160
378	1	29	27	6	0	6	349.579	2516.89	266.75	59.961	41.9755	9.43539	5.83011	1.31051	7.19977	4.44873	1	63	1	174	80	0	0	0	1	0	15	2	800	120	250	140	160
379	1	30	29	5	0	3	157.288	3216.56	114.364	27.834	115.562	28.1256	5.65093	1.37533	20.4501	4.10879	1	63	2	170	80	1	1	1	1	1	10	1	750	140	280	110	140
380	0	29	30	6	0	1	498.392	8566.11	205.044	45.8532	186.816	41.7769	10.8693	2.43066	17.1875	4.47175	1	63	1	174	58	0	0	0	0	1	6	2	900	110	400	110	140
381	0	28	27	12	0	12	250.248	14226.7	356.019	64.1289	221.845	39.9605	3.90227	0.702906	56.8504	5.55162	1	63	1	172	110	0	0	0	1	1	13	1	1000	125	300	110	120
382	0	30	28	10	0	1	774.398	669.538	263.447	20.7164	32.3192	2.54146	37.3809	2.93949	0.864592	12.7168	1	63	1	173	85	1	0	1	1	1	12	3	1000	105	100	120	150
383	1	24	27	9	0	1	354.552	6670.9	627.88	56.0452	119.027	10.6245	6.32618	0.564681	18.815	11.2031	0	63	1	160	60	1	1	0	0	0	6	2	700	115	150	130	150
384	0	30	29	7	0	11	309.456	3898.14	176.551	41.4413	94.0641	22.0794	7.46733	1.75279	12.5968	4.26027	0	63	1	155	50	0	0	0	0	0	16	1	750	110	150	120	130
385	0	30	27	5	0	1	380.674	5662.4	214.876	43.7358	129.468	26.3519	8.70395	1.7716	14.8747	4.91305	1	63	1	170	63	1	0	0	1	1	9	3	800	130	80	120	160
386	0	30	30	3	0	9	458.187	4177.82	492.301	67.345	62.0361	8.48631	6.80358	0.930705	9.11815	7.31013	1	63	2	178	90	0	0	0	0	1	9	2	1000	110	400	120	150
387	1	28	29	8	0	3	112.048	6367.44	346.564	67.5869	94.2112	18.3731	1.65784	0.323311	56.8278	5.12768	1	63	2	165	65	0	0	0	1	0	16	3	750	135	100	130	140
388	0	27	28	7	0	9	549.873	10574.3	216.783	46.7216	226.326	48.7783	11.7691	2.53651	19.2304	4.63989	0	63	2	152	55	0	0	0	0	0	1	2	1000	110	150	110	170
389	0	30	28	10	0	10	270.206	2519.49	284.234	63.245	39.837	8.86413	4.27237	0.950645	9.32433	4.49418	1	63	2	168	79	0	0	0	1	1	12	2	800	140	200	110	120
390	1	28	29	3	0	1	460.767	8807.72	236.582	46.3865	189.877	37.229	9.93321	1.9476	19.1153	5.10023	1	63	1	168	55	0	0	0	0	0	16	3	700	110	50	110	120
391	0	28	29	4	0	9	304.278	3485.65	287.941	36.9033	94.4536	12.1054	8.24528	1.05674	11.4555	7.80257	0	63	1	158	60	0	0	0	0	0	9	1	800	120	70	100	140
392	1	27	28	12	0	1	393.369	10420.6	231.085	40.1803	259.346	45.0942	9.7901	1.70227	26.4906	5.7512	0	63	1	162	64	0	0	1	0	0	12	2	800	110	300	110	130
393	0	29	28	12	1	22	409.949	29313.1	706.896	68.6776	426.822	41.4673	5.96918	0.579928	71.5043	10.293	1	63	1	168	70	0	0	0	1	0	12	2	900	100	150	110	150
394	1	28	29	8	0	8	357.249	4586.65	290.097	26.1309	175.526	15.8108	13.6715	1.23148	12.8388	11.1017	1	63	2	160	66	0	0	0	1	1	9	1	800	130	120	120	140
395	1	28	28	7	0	8	264.964	7677.69	196.874	41.7753	183.785	38.998	6.3426	1.34586	28.9764	4.71269	1	63	1	170	70	0	0	0	1	1	9	1	900	130	300	140	150
396	0	30	27	4	0	1	573.663	7314.93	257.319	60.5782	120.752	28.4275	9.46979	2.22938	12.7513	4.24772	0	63	1	170	68	1	0	0	0	0	20	2	1000	120	450	140	150
397	0	27	29	6	0	3	580.7	7250	165.474	46.14	157.13	43.8135	12.5856	3.50931	12.4849	3.58635	0	63	1	160	80	0	1	1	0	0	4	3	900	125	350	110	130
398	1	27	28	2	0	8	275.7	9770	451.8	58.81	166.128	21.6246	4.68798	0.610226	35.4371	7.68237	1	63	2	170	70	0	0	0	0	0	12	2	1000	125	130	115	130
399	0	30	27	9	0	1	628.58	5925.13	101.065	26.1452	226.624	58.6269	24.0419	6.21956	9.42621	3.86553	1	64	2	170	75	0	0	0	1	0	9	1	1000	140	300	100	170
400	0	28	30	10	0	16	348.418	6752.87	209.547	50.6324	133.371	32.226	6.88133	1.66272	19.3815	4.1386	1	64	1	180	85	0	0	0	1	1	12	1	900	135	250	120	150
401	0	26	28	8	0	8	280.249	9283.07	364.444	63.5186	146.147	25.4719	4.41208	0.768977	33.1244	5.73759	1	64	1	178	80	1	1	1	1	1	16	2	800	105	400	110	150
402	0	28	27	7	0	7	493.483	6393.47	184.576	36.8178	173.652	34.6387	13.4034	2.6736	12.9558	5.01323	1	64	2	172	75	0	0	0	0	0	9	2	800	120	150	110	140
403	0	28	28	9	0	4	627.002	8903.62	205.662	47.2542	188.42	43.2925	13.2687	3.0487	14.2003	4.35225	1	64	2	170	81	0	0	0	0	0	16	2	900	120	200	120	130
404	0	28	27	5	0	3	337.574	9928.58	361.032	22.7403	436.607	27.5006	14.8447	0.935025	29.4116	15.8763	1	64	1	170	70	1	1	1	0	1	12	2	900	130	350	110	120
405	1	30	29	8	0	1	731.055	3989.33	220.551	39.6807	100.536	18.088	18.4234	3.31468	5.45695	5.55814	0	64	2	160	63	0	0	0	0	0	9	3	700	125	150	120	130
406	0	28	28	6	0	2	260.558	4882.6	126.681	29.8664	163.481	38.5425	8.72412	2.0568	18.739	4.24159	1	64	1	176	76	1	1	1	1	1	15	2	800	110	380	110	130
407	1	29	29	8	0	1	360.465	5956.62	106.864	23.9928	248.267	55.7402	15.0239	3.37312	16.5248	4.454	0	64	2	155	75	1	0	0	0	0	9	2	900	135	450	120	160
408	0	28	29	4	0	1	377.831	3395.69	297.806	21.7033	156.46	11.4024	17.4089	1.26872	8.98733	13.7217	1	64	1	175	62	0	0	0	1	1	12	2	900	115	400	120	170
409	1	28	28	5	0	8	371.221	11928.1	297.391	67.5417	176.603	40.1091	5.49617	1.24826	32.1321	4.40307	0	64	2	158	78	1	1	1	0	0	3	1	900	140	350	130	140
410	0	28	29	3	0	2	544.371	5627.13	354.91	24.5297	229.401	15.8551	22.1923	1.53383	10.3369	14.4686	1	64	2	169	75	0	0	0	1	0	16	4	800	105	120	125	150
411	0	27	28	8	0	4	334.483	5735.49	354.596	55.8011	102.785	16.1747	5.9942	0.943279	17.1473	6.35464	1	64	1	178	75	0	0	0	0	0	12	4	900	140	150	120	170
412	1	29	28	5	0	1	415.517	3689.54	189.697	22.7024	162.518	19.4496	18.3028	2.19042	8.8794	8.35581	0	64	1	163	80	0	0	0	0	0	9	1	1000	130	300	120	150
413	0	28	30	7	0	9	408.791	3502.96	192.438	46.9142	74.6674	18.2031	8.71359	2.12427	8.56907	4.10191	1	64	1	179	69	0	0	0	0	0	9	5	800	110	250	110	150
414	1	28	28	4	0	9	523.977	6584.31	289.088	65.2627	100.889	22.7761	8.02874	1.81252	12.566	4.42961	0	64	1	164	75	0	0	0	0	0	3	4	900	130	100	110	150
415	0	28	29	2	0	1	561.218	6147.72	259.673	54.4801	112.843	23.6749	10.3013	2.16125	10.9542	4.76638	0	64	1	155	71	0	0	0	0	0	4	2	800	110	180	130	150
416	0	27	27	4	0	5	483.984	7762.3	99.5882	38.9204	199.44	77.944	12.4352	4.85985	16.0383	2.55877	1	64	1	178	82	1	0	0	0	0	9	4	900	120	500	130	150
417	1	28	28	12	0	1	379.161	4185.03	239.143	48.6645	85.9976	17.5001	7.79133	1.5855	11.0376	4.91412	1	64	2	175	60	0	0	0	1	1	12	4	1000	135	400	140	150
418	0	26	27	3	0	4	560.934	5821.46	204.763	46.9482	123.998	28.4302	11.9479	2.73943	10.3782	4.36147	0	64	2	170	71	0	0	0	0	0	6	3	900	120	350	130	150
419	0	29	30	3	0	1	507.484	5359.04	165.866	38.4421	139.405	32.3095	13.2013	3.0596	10.56	4.3147	1	64	1	165	62	0	0	0	0	0	16	3	800	115	100	120	150
420	0	27	28	5	0	3	531.485	5904.44	278.537	20.0599	294.34	21.198	26.4949	1.90813	11.1093	13.8853	1	64	1	165	60	0	0	0	0	0	9	0	800	120	50	100	110
421	1	26	28	4	0	16	141.788	2563.54	269.869	32.023	80.0531	9.49922	4.42769	0.525396	18.0801	8.42734	0	64	1	160	81	1	0	1	0	0	0	2	900	115	620	120	160
422	0	26	28	10	0	9	462.302	10485.3	176.115	48.4347	216.483	59.5367	9.54485	2.625	22.6806	3.63613	1	64	1	170	60	1	1	1	1	1	9	1	800	110	250	130	140
423	1	28	29	5	0	1	207.869	20813.4	159.386	33.6597	618.348	130.585	6.1756	1.30419	100.127	4.73522	0	64	2	158	57	0	0	0	1	0	9	1	800	110	250	150	170
424	1	26	28	9	0	16	163.409	3185.12	245.967	43.7392	72.8207	12.9494	3.73599	0.664353	19.4917	5.62349	1	64	1	160	70	0	0	0	0	0	0	2	800	145	100	120	160
425	1	28	28	4	1	14	277.767	6092.43	120.2	29.7709	204.644	50.6858	9.33015	2.31087	21.9336	4.0375	0	64	2	157	68	1	0	0	0	0	9	1	1000	120	250	130	140
426	1	24	28	6	0	1	520.698	8287.83	232.351	20.4085	406.097	35.6694	25.5138	2.241	15.9168	11.385	1	64	2	174	67	0	0	0	1	1	6	4	800	145	300	140	150
427	1	27	28	6	0	1	857.244	10543.6	104.387	53.028	198.832	101.005	16.1659	8.21217	12.2995	1.96853	0	64	1	165	66	0	0	0	0	0	9	0	750	130	400	130	150
428	1	28	28	6	0	1	970.731	14859	206.155	44.1439	336.604	72.0768	21.9902	4.70874	15.307	4.67007	1	64	1	160	60	0	1	0	0	0	9	1	750	125	250	110	130
429	0	28	29	9	0	1	527.026	6864.54	166.306	36.0899	190.207	41.2766	14.6031	3.16901	13.025	4.6081	1	64	1	175	92	1	0	1	0	1	12	2	900	120	150	120	160
430	0	30	27	3	0	2	463.914	11930.5	295.996	20.5792	579.736	40.3063	22.5429	1.5673	25.7171	14.3833	1	64	1	170	60	1	0	0	1	1	12	3	800	110	120	130	160
431	0	28	27	6	0	2	328.371	4744.93	139.574	37.7267	125.771	33.9958	8.70394	2.35267	14.4499	3.69961	1	64	1	175	100	1	0	0	1	0	9	3	800	115	200	150	160
432	0	28	27	8	0	5	297.1	4871.81	208.536	41.3822	117.727	23.362	7.17942	1.42469	16.3979	5.03927	1	64	2	167	60	1	0	0	0	0	12	4	700	130	250	100	120
433	1	29	30	9	0	1	568.7	5150	204.913	29.71	173.342	25.1326	19.1417	2.77532	9.05574	6.89711	1	64	2	170	83	0	0	0	0	0	12	0	900	130	350	120	170
434	0	29	30	5	0	1	558.1	10200	214.123	21.65	471.132	47.6362	25.7783	2.60645	18.2763	9.89021	1	64	1	178	90	0	0	0	0	0	16	3	800	120	200	160	170
435	0	29	28	4	0	10	255.5	2750	291.814	28.86	95.2876	9.42382	8.85308	0.875559	10.7632	10.1114	1	64	2	182	81	1	0	0	1	0	8	2	800	110	150	150	160
436	1	30	28	2	0	8	767	5920	227.221	63.13	93.7748	26.0539	12.1495	3.37557	7.71838	3.59926	1	64	2	178	72	0	0	0	1	1	12	2	1000	110	300	120	130
437	0	30	28	4	1	21	106.299	2936.03	804.505	66.081	44.4308	3.64949	1.60862	0.13213	27.6205	12.1745	1	65	2	175	86	1	0	0	1	1	14	1	800	115	150	110	160
438	1	26	28	6	0	7	190.184	5507.07	211.958	41.8674	131.536	25.9819	4.54253	0.897272	28.9565	5.0626	1	65	1	175	78	0	0	0	1	1	6	2	700	130	150	120	140
439	0	25	28	3	0	2	232.044	6922.52	186.266	42.7943	161.763	37.1647	5.42231	1.24577	29.8328	4.35259	1	65	1	172	70	0	0	0	0	0	9	2	800	145	500	145	160
440	1	28	29	4	0	16	94.795	5437.96	257.979	53.714	101.239	21.0791	1.76481	0.367452	57.3655	4.80283	0	65	2	158	51	0	0	0	0	0	9	1	1000	125	300	130	160
441	0	28	30	2	0	4	497.627	8141.9	105.899	52.6478	154.648	76.8836	9.452	4.69907	16.3615	2.01146	0	65	2	157	65	1	1	0	0	0	4	2	900	135	400	130	150
442	0	29	29	2	0	1	350.451	6900.97	271.661	14.8607	464.377	25.4029	23.5824	1.29003	19.6917	18.2805	0	65	1	160	90	1	1	0	0	0	6	0	800	110	200	120	150
443	1	26	28	5	0	6	173.754	5741.43	305.477	75.8446	75.6999	18.795	2.29092	0.568796	33.0434	4.02767	0	65	2	159	65	1	0	0	0	0	9	0	800	145	320	110	130
444	1	27	28	8	0	1	587.034	4030.84	234.762	41.6986	96.6661	17.1699	14.078	2.50055	6.86645	5.62997	0	65	1	167	61	0	0	0	0	0	6	3	900	130	400	110	120
445	1	26	27	5	0	15	164.246	1720.56	491.98	31.7623	54.1699	3.49722	5.1711	0.333847	10.4755	15.4894	1	65	1	173	60	0	0	0	0	1	6	2	900	120	100	130	160
446	0	28	27	6	1	25	331.257	5137.53	795.404	72.9469	70.4284	6.45902	4.54107	0.416464	15.5092	10.9039	1	65	1	162	73	1	0	0	1	0	9	3	1000	140	250	120	130
447	0	29	29	2	0	15	164.905	8685.29	566.591	76.4617	113.59	15.329	2.1567	0.291048	52.6684	7.41013	0	65	1	172	88	0	0	0	0	0	6	2	1000	140	400	120	160
448	0	30	27	4	0	9	437.309	6918.29	182.903	69.378	99.7188	37.8249	6.30328	2.39093	15.8201	2.63633	1	65	1	170	60	0	0	0	1	0	9	1	750	150	350	130	160
449	0	28	28	7	0	1	422.548	5747.41	146.098	41.9803	136.907	39.3394	10.0654	2.89222	13.6018	3.48016	1	65	2	177	75	1	0	0	1	1	9	4	900	120	200	100	120
450	1	30	29	4	0	7	315.59	6391.88	196.15	42.6257	149.954	32.5867	7.40375	1.60892	20.2537	4.60168	0	65	1	160	106	1	1	0	1	0	9	1	900	115	300	150	170
451	0	28	29	3	0	2	975.146	7500.83	286.86	52.8554	141.912	26.1481	18.4493	3.39938	7.69201	5.42726	1	65	2	168	62	0	0	0	0	1	9	3	750	120	450	110	150
452	0	30	27	5	0	1	445.823	4058.68	341.058	43.2452	93.8527	11.9003	10.3092	1.30718	9.10379	7.88661	0	65	1	160	75	0	1	0	0	0	9	2	800	135	200	100	140
453	1	28	28	2	0	8	470.26	2157.51	287.641	24.4205	88.3483	7.50069	19.2568	1.63488	4.58791	11.7787	1	65	2	172	86	0	0	1	0	1	9	3	900	140	500	110	160
454	1	30	28	6	0	7	451.247	4022.81	167.763	46.9783	85.6312	23.9791	9.60543	2.68979	8.91487	3.57107	1	65	2	167	75	1	0	1	1	1	9	4	900	110	150	130	140
455	1	29	29	3	1	3	216.607	3817.76	708.685	23.1479	164.929	5.3871	9.35752	0.305646	17.6253	30.6155	0	65	1	163	75	1	0	0	0	0	12	2	750	130	80	110	140
456	0	29	30	5	0	11	423.789	2611.05	162.337	35.5978	73.3486	16.0841	11.9049	2.61055	6.1612	4.56031	1	65	2	170	75	0	0	0	1	0	6	6	800	90	150	110	140
457	0	30	28	4	1	3	794.102	8861.45	240.849	48.5263	182.611	36.7926	16.3644	3.29709	11.1591	4.96327	1	65	2	173	75	0	0	0	0	0	9	1	900	130	150	120	160
458	0	27	29	2	1	12	251.795	6143.22	209.452	45.8886	133.872	29.33	5.48709	1.20216	24.3977	4.56436	0	65	1	150	54	0	0	0	0	0	4	4	800	120	100	120	130
459	0	30	27	2	0	2	192.656	7928.8	145.254	33.0836	239.66	54.5858	5.82331	1.32634	41.1552	4.39051	1	65	1	160	73	0	0	0	1	1	9	1	800	125	150	120	140
460	0	28	28	3	0	3	425.144	31790.3	232.807	39.9878	795	136.552	10.6318	1.82617	74.7754	5.82195	0	65	1	155	55	0	0	0	0	0	5	2	800	125	200	130	140
461	0	29	29	4	0	8	342.685	5126.8	260.078	56.389	90.9184	19.7125	6.07716	1.31762	14.9607	4.61222	1	65	1	175	80	0	0	0	1	1	12	1	800	115	400	130	140
462	0	28	30	8	1	17	431.991	8587.33	240.848	52.7368	162.834	35.6546	8.19145	1.79363	19.8785	4.56698	0	65	2	167	85	1	1	1	1	0	16	3	800	145	250	100	150
463	0	28	28	4	0	1	207.323	4702.57	201.759	44.7464	105.094	23.3079	4.63329	1.02758	22.6823	4.50894	1	65	2	178	86	0	0	0	0	1	9	4	1000	135	100	110	130
464	0	26	27	3	0	5	429.454	8502.54	274.893	53.1044	160.11	30.9304	8.08698	1.56226	19.7985	5.17646	0	65	1	160	80	1	0	0	0	0	9	2	800	135	50	110	120
465	0	29	30	7	0	9	368.95	5228.79	152.087	35.9997	145.245	34.3803	10.2487	2.42591	14.1721	4.22467	1	65	1	173	70	1	0	0	0	0	12	2	800	110	80	120	140
466	0	27	27	9	0	13	351.4	3080	105.992	29.95	102.838	29.0588	11.7329	3.31534	8.76494	3.53896	0	65	2	160	55	1	1	0	0	0	6	2	800	125	150	110	130
467	1	28	29	4	0	9	537.6	7140	184.956	48.84	146.192	38.6038	11.0074	2.90664	13.2812	3.78698	1	65	1	168	78	0	0	0	0	0	7	0	1000	90	180	120	140
468	0	30	27	6	0	2	689.328	6485.76	112.058	37.341	173.69	57.8786	18.4604	6.15153	9.40882	3.00094	0	66	1	165	68	1	0	0	0	0	9	4	700	130	150	120	140
469	0	28	29	2	0	1	221.091	7469.6	133.461	21.5916	345.949	55.9684	10.2397	1.6566	33.7852	6.18115	0	66	1	158	89	1	1	0	0	0	6	2	900	115	220	130	140
470	0	26	27	4	0	19	108.831	2152.28	523.01	36.5974	58.8096	4.11518	2.97374	0.208086	19.7764	14.2909	0	66	1	155	89	1	0	0	0	0	6	3	1000	115	350	120	130
471	1	28	29	3	0	8	304.183	7702.45	253.709	52.3947	147.008	30.3594	5.80561	1.19894	25.3218	4.84226	1	66	2	170	85	0	0	0	0	1	6	1	1000	110	100	100	120
472	0	27	28	2	0	1	867.389	11053.3	308.553	22.2196	497.457	35.823	39.0371	2.81115	12.7432	13.8865	1	66	1	160	70	0	0	0	1	1	6	4	700	115	150	100	120
473	0	27	29	3	0	2	688.881	5199.77	142.017	29.16	178.319	36.6137	23.6242	4.85069	7.54814	4.87027	1	66	1	170	80	1	0	1	0	0	12	0	800	135	250	110	130
474	0	28	27	4	0	1	337.179	6596.48	206.02	45.2308	145.84	32.0186	7.45463	1.63663	19.5637	4.55486	1	66	1	170	65	1	0	1	1	1	9	1	1000	130	350	120	150
475	0	30	27	5	0	6	173.277	3519.83	253.074	27.4782	128.095	13.9083	6.30598	0.684689	20.3133	9.20999	1	66	1	175	80	1	0	0	1	1	9	1	700	145	300	110	140
476	0	28	30	2	0	2	525.844	4374.68	175.798	46.2693	94.5482	24.8847	11.3649	2.99118	8.31935	3.79945	0	66	1	149	53	1	0	0	0	0	16	3	800	115	200	130	150
477	0	30	27	4	0	1	375.979	3575.3	128.492	33.8046	105.764	27.8251	11.1221	2.92609	9.50931	3.80102	1	66	1	162	76	0	1	0	0	0	9	1	800	110	150	110	130
478	1	28	29	3	0	1	386.139	3204.3	140.104	33.5298	95.5657	22.8709	11.5163	2.75609	8.29831	4.17849	0	66	1	160	69	1	0	0	0	0	8	2	800	105	200	130	140
479	1	27	29	4	0	9	330.123	5498.49	175.249	36.9532	148.796	31.3753	8.93354	1.88374	16.6559	4.74246	0	66	2	165	75	1	0	0	0	0	9	2	700	110	220	110	130
480	0	24	28	7	0	4	225.019	4199.74	325.273	22.1239	189.828	12.9114	10.1709	0.691785	18.6639	14.7023	1	66	1	163	55	1	0	0	0	0	9	3	1000	115	350	100	120
481	1	26	28	6	0	1	434.062	11741.5	287.389	22.7692	515.675	40.8558	19.0636	1.51036	27.0503	12.6218	0	66	1	165	78	1	0	0	0	0	6	4	900	130	200	110	150
482	0	28	28	3	0	2	63.5382	1489.65	242.577	43.289	34.4117	6.14092	1.46777	0.261929	23.445	5.60368	0	66	1	166	77	1	0	0	0	0	0	2	1000	130	100	110	150
483	0	29	27	5	0	5	109.307	2945.17	279.32	39.374	74.7999	10.5441	2.77612	0.391332	26.944	7.09403	1	66	1	168	71	0	1	0	1	1	12	3	900	120	400	120	170
484	0	28	30	12	0	11	367.639	7463.37	446.751	60.2219	123.931	16.7059	6.10474	0.822917	20.3008	7.41841	0	66	1	155	80	1	0	0	0	0	9	2	800	125	350	140	160
485	0	28	27	5	0	9	84.0454	2310.56	489.378	56.378	40.9834	4.72142	1.49075	0.171739	27.4918	8.6803	0	66	1	158	65	0	1	0	0	0	12	2	700	130	200	100	130
486	1	28	28	3	0	16	54.2635	1094.79	287.424	31.5219	34.7311	3.80898	1.72145	0.188793	20.1754	9.11822	1	66	1	171	70	0	0	0	0	0	12	0	1000	130	150	120	140
487	0	27	27	4	0	1	226.504	6918.79	185.381	24.887	278.008	37.322	9.1013	1.22183	30.546	7.44891	1	66	1	182	110	1	1	0	0	0	15	2	1000	125	400	120	160
488	1	29	28	5	0	16	116.581	3210.3	112.139	76.297	42.0764	28.6279	1.52799	1.03961	27.5371	1.46977	0	66	1	161	65	1	0	0	0	0	2	1	1000	125	300	125	140
489	1	28	28	7	0	8	316.7	4350	134.273	35.5	122.535	32.3967	8.92113	2.35863	13.7354	3.78234	0	66	1	163	60	1	0	0	0	0	12	4	1000	110	250	130	160
490	1	26	28	7	0	1	646.5	8820	221.09	20.4	432.353	39.8933	31.6912	2.92415	13.6427	10.8377	0	66	2	155	95	1	0	0	0	0	6	1	900	100	200	120	140
491	1	24	28	2	0	1	216	6170	225.4	21.22	290.763	27.3736	10.1791	0.958296	28.5648	10.6221	1	66	2	180	65	0	1	1	0	0	9	0	900	110	150	110	120
492	1	29	28	2	0	6	268.171	10149.3	303.974	53.1182	191.07	33.3887	5.04857	0.882217	37.8464	5.7226	0	67	1	156	86	1	0	0	0	0	12	0	800	130	100	110	120
493	0	30	27	4	0	7	796.389	9865.48	122.341	21.389	461.241	80.6392	37.2336	6.50958	12.3878	5.71981	1	67	1	165	65	1	0	0	0	0	9	0	800	135	80	110	160
494	0	25	28	5	0	6	125.259	5278.8	178.886	22.4687	234.94	29.5093	5.57482	0.700217	42.1431	7.96156	1	67	1	160	50	1	0	0	0	0	6	1	800	145	120	120	140
495	1	30	28	3	1	24	176.166	9713.49	709.253	78.4861	123.761	13.6954	2.24455	0.248382	55.1383	9.03667	0	73	1	168	61	1	0	1	0	0	14	2	900	130	150	140	160
496	0	30	28	5	0	9	261.305	5775.2	201.807	37.0738	155.776	28.6174	7.04824	1.29483	22.1014	5.44339	1	67	1	170	75	0	0	0	0	0	13	2	1000	120	150	120	140
497	0	28	29	3	0	16	284.12	4548.47	101.992	72.4126	62.8132	44.5963	3.92363	2.78571	16.009	1.40848	1	67	1	165	65.5	0	0	0	1	1	11	2	800	145	200	115	130
498	0	28	28	4	0	7	500.375	8675.94	360.882	61.4458	141.197	24.0409	8.14336	1.38653	17.3389	5.87318	0	67	2	150	51	0	0	0	0	0	1	2	800	110	100	150	170
499	0	28	30	8	0	1	750.264	10704.8	322.719	24.9805	428.526	33.1707	30.034	2.32482	14.268	12.9188	1	67	2	165	65	0	1	1	0	0	12	1	800	105	80	120	130
500	1	26	29	3	0	1	288.451	3146.52	159.568	23.0822	136.318	19.719	12.4967	1.8077	10.9083	6.91303	0	67	2	167	62	0	1	0	0	0	1	2	800	110	250	130	160
501	1	30	29	6	1	18	124.498	5131.92	969.223	70.8023	72.4824	5.29488	1.75839	0.128451	41.2209	13.6891	1	71	2	170	80	0	0	0	0	0	16	2	800	110	350	150	180
502	0	28	28	2	1	22	118.1	9310.13	199.647	74.4384	125.072	46.633	1.58655	0.591544	78.8326	2.68204	1	67	2	178	92	0	0	0	0	1	7	4	900	125	200	120	140
503	0	28	27	4	0	8	328.601	6458.77	168.123	40.0334	161.335	38.4169	8.20817	1.95453	19.6554	4.19957	0	67	2	164	72	0	0	0	0	0	6	3	900	135	150	120	160
504	0	30	28	3	0	1	334.483	2986.64	186.26	37.3599	79.9424	16.0348	8.953	1.79579	8.92912	4.98556	1	67	1	178	80	0	1	0	1	1	8	4	800	115	250	100	120
505	1	30	28	2	0	8	199.309	6301.2	285.257	56.7745	110.986	22.0896	3.51054	0.6987	31.6152	5.02439	1	67	1	172	87	1	1	0	0	1	9	0	800	125	400	120	140
506	1	26	28	4	0	7	459.643	7151.57	293.386	53.2775	134.232	24.376	8.62734	1.56668	15.559	5.50675	1	67	1	165	65	0	0	0	0	0	9	2	900	140	350	130	140
507	0	30	28	5	0	11	528.064	6542.21	180.196	40.8246	160.252	36.3061	12.9349	2.9305	12.389	4.41391	1	67	1	170	65	1	0	0	0	0	9	0	900	135	150	120	150
508	0	30	29	3	0	1	427.333	5904.43	206.653	28.2613	208.923	28.5717	15.1208	2.06788	13.8169	7.31223	0	67	1	162	70	1	1	0	0	0	6	3	900	140	250	130	160
509	0	27	27	6	0	1	845.402	11846.8	257.666	24.4233	485.061	45.9774	34.6146	3.281	14.0132	10.55	0	67	1	162	48	0	1	0	0	0	8	2	800	135	250	130	150
510	0	30	28	4	0	13	378.781	4846.67	178.609	41.6171	116.459	27.1356	9.10157	2.12073	12.7954	4.29172	0	67	1	150	59	0	0	0	0	0	6	2	900	140	200	110	130
511	0	30	28	3	0	1	806.007	11237	221.095	28.9084	388.709	50.8241	27.8814	3.64552	13.9415	7.64812	0	67	1	160	60	1	0	1	0	0	16	1	900	135	550	130	140
512	0	27	27	7	0	5	950.706	3694.54	143.842	25.379	145.575	25.6847	37.4603	6.60938	3.8861	5.66776	1	67	1	178	82	0	1	0	1	1	9	2	800	125	300	130	150
513	0	29	28	3	0	2	339.739	3495.45	109.995	26.7007	130.912	31.7783	12.724	3.08868	10.2886	4.11955	1	67	1	178	80	1	0	0	1	1	12	2	800	130	250	140	150
514	0	28	29	7	1	2	390.982	4249.53	289.844	19.8534	214.045	14.6614	19.6935	1.34894	10.8689	14.5992	1	67	2	162	56	0	0	0	0	0	6	1	1000	120	350	150	160
515	0	29	28	4	1	15	204.766	5367.81	124.887	28.7624	186.626	42.9813	7.11923	1.63961	26.2144	4.34202	0	67	1	162	81	1	0	0	0	0	11	2	800	120	300	120	150
516	0	29	30	13	0	11	262.007	14056.9	486.689	75.975	185.02	28.8827	3.44859	0.538346	53.6509	6.40591	1	67	1	170	68	0	0	0	0	1	9	0	800	130	50	110	120
517	1	27	29	3	0	1	199.588	7491.13	173.515	34.2143	218.947	43.1728	5.83347	1.15026	37.533	5.07142	1	67	1	168	70	1	0	0	0	1	6	0	700	130	50	130	140
518	1	28	29	3	0	9	269.816	5889.55	120.281	26.9896	218.216	48.9649	9.99704	2.24321	21.828	4.45657	0	67	1	150	55	1	0	0	0	0	12	3	750	135	250	110	140
519	0	28	27	2	0	2	374.691	13298.9	224.806	50.7396	262.101	59.1572	7.38459	1.66673	35.493	4.43058	1	67	1	168	75	1	0	0	0	0	6	2	1000	120	200	120	140
520	0	28	27	2	0	3	723.157	20000	109.672	39.475	506.65	182.362	18.3194	6.59382	27.6565	2.77826	1	67	1	170	78	0	1	0	1	0	4	3	900	130	300	120	140
521	0	28	27	2	1	24	134.568	4203.23	303.974	93.0301	45.1814	13.8276	1.4465	0.442696	31.235	3.26748	1	68	1	157	48	0	1	0	0	0	0	2	800	125	250	110	120
522	0	29	27	2	0	1	273.673	5223.21	322.891	33.8262	154.413	16.1764	8.09056	0.847571	19.0856	9.54559	1	68	1	169	75	0	1	0	0	0	10	1	800	130	120	110	120
523	0	25	29	4	0	2	208.223	4010.69	360.123	27.6202	145.209	11.137	7.53879	0.5782	19.2615	13.0384	0	68	2	162	64	1	1	0	0	0	9	4	700	135	300	110	140
524	0	29	28	3	0	9	186.285	3644.74	294.607	48.9877	74.4011	12.3715	3.80269	0.632317	19.5654	6.0139	1	68	2	170	74	1	0	0	0	0	12	1	900	110	200	110	170
525	1	25	28	17	0	1	232.066	4659.96	164.301	39.6138	117.635	28.3623	5.85821	1.41244	20.0803	4.14757	1	68	1	174	81	0	1	0	0	1	9	3	900	110	350	140	170
526	0	29	30	7	0	12	484.68	12873.5	270.232	49.7737	258.641	47.6387	9.73767	1.79357	26.5608	5.42921	1	68	2	170	80	0	0	0	1	1	12	2	800	135	200	130	150
527	0	29	27	3	1	4	489.268	4951.36	285.414	51.0672	96.9577	17.348	9.58087	1.71424	10.1199	5.58899	0	68	2	155	73	1	0	0	0	0	9	3	1000	110	100	110	120
528	0	29	29	13	0	1	273.135	2038.92	127.291	25.8438	78.894	16.0178	10.5687	2.14575	7.46488	4.9254	1	68	1	163	63	0	1	0	1	1	6	4	800	110	80	120	160
529	0	27	29	3	0	2	246.716	2889.95	295.297	23.4557	123.209	9.78659	10.5184	0.835485	11.7137	12.5896	0	68	2	158	65	1	1	1	0	0	6	2	1000	125	50	130	140
530	1	28	28	17	1	22	116.865	10596.9	810.161	86.736	122.174	13.08	1.34736	0.144249	90.6764	9.34054	0	72	1	160	85	1	0	1	0	0	13	6	1000	120	200	110	160
531	0	27	29	13	0	3	299.834	2615.1	203.544	20.6191	126.829	12.8478	14.5416	1.47307	8.72183	9.87162	1	68	2	166	55	0	1	0	1	1	9	1	700	130	200	110	130
532	1	27	28	14	0	1	889.85	2884.39	157.389	20.0562	143.815	18.3265	44.3678	5.65382	3.24144	7.8474	1	68	2	175	65	0	1	0	1	1	9	4	800	140	100	130	160
533	1	30	29	11	0	9	827.694	6292.09	204.834	42.8676	146.78	30.718	19.3081	4.0408	7.60195	4.77829	1	68	2	180	70	0	0	0	0	0	16	1	1000	145	250	140	170
534	1	29	29	16	1	20	387.616	5813.19	716.744	75.873	76.6174	8.11055	5.10875	0.540801	14.9973	9.44663	0	71	2	153	50	0	0	0	0	0	12	2	1000	105	400	130	160
535	0	28	28	3	0	9	514.127	6121.27	181.917	43.8372	139.636	33.6487	11.7281	2.82616	11.9061	4.14983	1	68	1	180	90	1	0	0	1	1	9	1	700	90	300	110	120
536	0	28	27	5	0	2	398.477	5611.14	140.993	32.4051	173.156	39.7973	12.2967	2.82622	14.0815	4.35095	1	68	1	175	70	0	1	0	0	1	9	3	900	130	500	130	140
537	0	28	28	4	0	18	141.935	5130.38	270.412	25.2291	203.352	18.9724	5.62584	0.524884	36.146	10.7183	1	68	1	170	77	0	0	0	1	1	6	4	800	110	200	110	150
538	1	26	28	13	1	2	312.091	8305.57	211.867	45.9871	180.607	39.2018	6.78649	1.47305	26.6127	4.6071	1	68	1	172	82.5	1	0	0	1	0	6	2	800	115	150	120	150
539	0	27	27	6	0	2	367.196	4685.54	235.077	32.164	145.677	19.9319	11.4164	1.56202	12.7603	7.3087	1	68	1	169	75	1	1	1	1	1	16	2	800	130	200	110	120
540	0	27	28	4	0	4	598.153	15948	248.409	29.5888	538.988	64.2006	20.2155	2.40794	26.6621	8.39537	0	68	2	160	70	0	1	1	1	0	9	2	1000	120	150	120	170
541	1	28	28	5	1	23	90.464	5017.46	175.777	89.911	55.8047	28.5445	1.00615	0.514652	55.4636	1.95501	1	84	1	178	85	0	0	0	1	1	12	4	700	145	250	140	150
542	1	25	28	6	0	3	434.987	14749.9	459.402	21.3649	690.38	32.1067	20.3599	0.946855	33.9088	21.5027	0	68	1	160	65	1	1	0	0	0	2	1	800	130	100	120	160
543	0	30	28	10	0	12	387.321	5337.42	118.814	28.6283	186.439	44.9225	13.5293	3.25989	13.7804	4.15023	0	68	2	155	60	1	0	0	0	0	9	1	750	140	300	145	160
544	0	28	27	12	1	16	297.969	10866.4	271.624	50.5163	215.107	40.0053	5.89847	1.09699	36.4682	5.37696	0	68	1	155	56.5	1	1	1	0	0	13	0	900	130	250	120	160
545	1	28	28	11	0	1	377.503	2369.54	178.63	44.2146	53.5918	13.2651	8.53797	2.11332	6.27688	4.04007	1	68	1	169	83	0	1	1	1	1	12	3	750	135	250	110	160
546	0	29	29	9	0	13	308.552	3780.31	113.183	30.6239	123.443	33.4	10.0755	2.72613	12.2518	3.6959	0	68	1	157	58.5	1	0	0	0	0	13	2	800	130	300	130	150
547	1	28	28	13	0	1	381.243	7288.67	329.891	23.7774	306.538	22.0942	16.0338	1.15566	19.1182	13.8741	1	68	2	172	77	1	0	0	0	0	16	1	800	130	100	120	150
548	1	29	27	13	0	1	220.55	3367.71	95.008	29.4702	114.275	35.4466	7.48383	2.32138	15.2696	3.22387	0	68	1	163	59	1	0	0	0	0	8	0	1000	140	150	140	150
549	0	26	29	11	0	1	556.4	6480	156.692	37.19	174.24	41.355	14.961	3.55092	11.6463	4.21328	1	68	1	160	52	1	0	0	0	0	6	2	900	130	200	125	140
550	0	26	28	8	0	18	206.5	9882	402.2	68.6886	143.867	24.5699	3.00632	0.513426	47.8547	5.85541	0	69	1	162	84	0	0	0	0	0	9	1	800	120	250	120	140
551	1	26	28	11	0	15	228.605	7919.08	275.96	53.6936	147.486	28.6965	4.25758	0.828399	34.6409	5.13953	1	69	2	165	93	1	1	1	1	1	6	1	800	130	300	120	150
552	0	28	27	13	0	15	78.1504	3193.12	193.307	32.1153	99.4268	16.5184	2.43343	0.404281	40.8587	6.01916	1	69	1	170	85	1	0	0	1	0	3	0	700	110	50	100	120
553	0	25	29	16	0	6	70.7116	6311.05	170.516	18.237	346.057	37.0115	3.87737	0.414692	89.2506	9.35	0	69	2	160	60	0	0	0	0	0	9	4	900	135	50	130	140
554	0	25	28	18	0	8	653.278	2511.24	160.072	27.9187	89.9483	15.6882	23.3993	4.08115	3.84406	5.7335	0	69	2	160	57.5	0	0	0	0	0	13	4	700	125	20	100	120
555	1	28	28	12	0	1	456.097	6128.48	183.608	38.0471	161.076	33.3781	11.9877	2.48408	13.4368	4.82581	1	69	1	167	75	0	1	0	1	0	9	2	800	115	120	150	170
556	0	27	27	10	0	9	567.401	5021.49	260.077	63.278	79.356	19.3077	8.9668	2.18167	8.84998	4.11007	1	69	1	170	69	1	1	0	1	1	6	1	900	130	50	120	140
557	1	29	28	9	0	1	602.438	7456.36	213.587	18.2299	409.018	34.9102	33.0467	2.82057	12.377	11.7163	1	69	2	175	60	0	0	0	0	0	9	0	900	130	70	120	140
558	0	28	27	15	0	8	322.655	2896.15	187.627	36.176	80.0572	15.4357	8.91903	1.71966	8.976	5.1865	1	69	1	170	62	0	1	0	1	1	5	2	800	90	400	130	160
559	1	30	29	10	0	8	279.339	2135.1	481.265	35.1108	60.8103	4.43643	7.95593	0.580427	7.6434	13.707	1	69	2	172	56	0	1	0	1	1	14	1	1000	120	200	150	160
560	0	28	28	10	0	3	126.07	2304.65	246.774	29.4183	78.3407	9.33911	4.28543	0.510872	18.2807	8.38845	1	69	2	175	85	1	1	1	0	1	6	1	700	110	150	130	150
561	1	29	27	10	1	2	346.606	6793.2	216.057	49.48	137.292	31.4417	7.00497	1.60423	19.5992	4.36655	0	69	1	157	57.5	0	0	0	0	0	9	3	750	140	80	110	140
562	1	27	27	12	0	1	667.31	2912.28	121.136	30.6894	94.8953	24.0414	21.744	5.50877	4.36421	3.94716	1	69	1	178	82	0	0	1	1	0	9	3	800	120	200	105	120
563	1	30	28	15	0	7	482.313	8056.18	221.842	43.9116	183.464	36.3149	10.9837	2.17413	16.7032	5.05201	1	69	2	176	86.4	1	1	1	1	1	9	2	800	105	150	120	160
564	1	26	27	9	0	8	507.689	4140.99	183.272	45.3518	91.3082	22.5948	11.1945	2.77014	8.15655	4.04112	0	69	1	155	61	0	0	0	0	0	13	1	800	110	200	110	140
565	0	27	28	13	0	2	803.755	6764.65	135.589	34.128	198.214	49.8908	23.5512	5.92788	8.41631	3.97295	0	69	2	155	57	1	0	1	1	0	9	2	900	140	150	140	150
566	1	27	29	12	0	1	379.716	4050.27	149.404	10.0731	402.088	27.1095	37.696	2.54154	10.6666	14.832	1	69	1	160	66	1	0	0	1	0	6	0	800	125	250	120	140
567	0	24	28	12	0	8	410.32	10837.7	317.83	24.3361	445.334	34.099	16.8605	1.291	26.4128	13.06	1	69	1	162	55	0	1	0	1	1	9	1	1000	130	200	120	140
568	0	29	29	16	0	1	345.423	6622.78	140.058	27.2046	243.443	47.286	12.6972	2.46629	19.173	5.14832	1	69	2	170	72.5	0	0	0	1	0	9	1	800	145	350	120	150
569	0	30	29	10	1	25	88.6063	4161.99	746.085	121.516	34.2506	5.57844	0.729176	0.118762	46.9717	6.13982	0	70	1	155	67	1	0	0	0	0	9	0	750	115	500	160	170
570	1	29	28	12	0	15	114.476	3403.75	122.63	24.5549	138.618	27.7563	4.66204	0.933507	29.7333	4.99412	0	70	1	160	60	1	0	1	0	0	9	2	900	130	100	120	150
571	0	27	28	13	0	4	789.236	3095.24	290.99	19.5746	158.125	10.6369	40.3194	2.71224	3.92182	14.8657	0	70	1	160	54	1	0	0	1	0	12	0	700	135	150	130	150
572	0	28	28	16	0	11	268.938	6275.03	199.965	37.5351	167.178	31.3806	7.16497	1.34493	23.3326	5.32741	1	70	2	170	80	0	1	0	1	1	9	2	800	100	200	110	130
573	1	29	28	11	1	22	112.52	12287.2	616.72	72.0706	170.488	19.9235	1.56125	0.182449	109.2	8.55716	0	75	1	164	65	0	0	0	0	0	9	3	900	140	200	120	150
574	0	28	29	12	1	4	428.134	5609.61	252.083	50.5335	111.008	22.253	8.47228	1.69839	13.1025	4.98843	0	70	1	170	66	0	1	0	0	1	6	0	900	110	250	120	150
575	0	27	27	9	1	8	112.378	3488.79	684.055	62.319	55.9828	5.10016	1.80327	0.164282	31.0451	10.9767	0	70	1	150	60	0	0	0	0	0	1	4	750	135	150	110	120
576	1	29	29	10	0	1	767.618	5721.74	123.421	35.687	160.331	46.3595	21.5097	6.21951	7.45389	3.45843	1	70	1	173	75	0	1	0	1	1	6	4	900	130	100	130	160
577	0	26	27	10	1	2	206.939	6040.55	171.352	37.5147	161.018	35.2523	5.51621	1.20768	29.19	4.5676	0	70	1	168	60	0	1	0	1	1	6	2	800	110	120	120	160
578	0	29	29	9	0	3	119.932	3498.54	155.964	43.9742	79.5589	22.4317	2.72733	0.768972	29.171	3.54672	1	70	1	165	67	0	1	0	0	1	9	0	1000	120	200	130	150
579	1	28	27	10	1	26	578.488	5219.44	233.884	130.415	40.0218	22.3164	4.43575	2.4734	9.02256	1.79339	1	70	1	173	50	0	0	0	1	1	5	2	900	130	120	130	140
580	0	30	28	12	1	7	189.517	6531.36	289.633	22.7289	287.359	22.5504	8.33815	0.654334	34.4632	12.743	0	70	1	180	90	0	0	0	1	0	12	1	800	120	150	120	160
581	1	30	29	16	1	24	298.598	14564.9	216.736	114.86	126.805	67.2009	2.59966	1.3777	48.7775	1.88695	1	70	1	169	55	1	1	0	0	0	2	2	800	145	150	110	170
582	1	28	27	9	0	1	347.458	23148.5	361.744	27.7891	833.006	63.9914	12.5034	0.960508	66.6224	13.0175	1	70	1	166	63	1	1	1	1	1	15	2	900	110	220	120	130
583	0	29	28	12	1	27	165.874	12698.7	159.086	127.832	99.3387	79.8231	1.29759	1.04267	76.5563	1.24449	0	70	1	173	78	0	0	0	1	1	9	0	900	105	200	110	120
584	1	28	28	12	1	23	58.9256	3489.93	607.225	72.1276	48.3855	5.74734	0.816963	0.0970408	59.226	8.41876	1	83	1	173	80	0	1	1	0	0	6	2	900	110	250	110	140
585	1	26	27	11	0	1	365.577	10315.1	236.652	24.8141	415.695	43.5876	14.7326	1.54479	28.2159	9.537	0	70	1	169	74	1	0	1	1	0	9	1	900	135	100	120	140
586	1	24	28	12	0	1	463.4	7513	308.989	57.9186	129.717	24.3148	8.00088	1.49973	16.2128	5.33488	0	70	1	160	61	0	0	0	1	0	9	4	900	110	150	120	170
587	1	28	29	12	0	7	512.8	4930	156.102	45.84	107.548	31.5819	11.1867	3.28503	9.61388	3.40537	1	70	2	170	75	1	0	0	0	0	15	1	1000	140	250	120	150
588	1	25	28	11	1	12	210.837	3868.55	810.503	77.828	49.7064	4.77302	2.70901	0.260131	18.3485	10.414	0	80	2	164	61	0	0	0	0	0	9	0	700	140	250	120	140
589	1	30	28	15	1	23	133.73	8369.54	734.022	84.414	99.1487	11.4023	1.58422	0.182188	62.5854	8.6955	0	76	2	162	64	0	1	1	0	0	5	0	900	140	70	130	140
590	1	29	29	11	1	21	111.41	13686.5	471.197	95.785	142.888	29.0462	1.16313	0.23644	122.848	4.91932	0	79	1	156	49	0	1	1	0	0	12	0	750	115	100	130	160
591	1	28	29	11	1	20	71.5982	4433.74	601.671	71.7042	61.8338	7.36904	0.998522	0.118999	61.9253	8.39101	0	67	1	160	65	1	0	0	0	0	12	1	700	105	250	130	150
592	1	29	29	12	1	21	116.151	3923.07	751.101	76.1452	51.5209	5.22309	1.52539	0.154641	33.7756	9.86406	0	81	1	157	68	0	0	0	0	0	6	2	800	135	100	140	160
593	1	28	29	16	1	24	506.244	8773.78	291.36	118.725	73.9	30.1132	4.264	1.73752	17.3311	2.45407	0	71	1	159	75	1	0	0	0	0	9	2	700	110	150	120	140
594	1	27	29	12	1	24	133.706	4978.87	504.008	92.437	53.8623	9.87855	1.44646	0.265285	37.2374	5.45245	1	71	1	178	83	1	0	0	0	0	6	2	900	120	100	120	150
595	0	27	27	9	0	3	846.328	2777.65	116.854	21.1279	131.468	23.7703	40.0574	7.24261	3.282	5.53079	1	71	1	170	63	0	0	1	1	1	9	2	750	145	100	115	130
596	0	29	29	16	1	8	425.054	8475.69	278.473	48.9609	173.111	30.4363	8.6815	1.52637	19.9403	5.68766	0	71	2	157	61	0	0	0	0	0	8	1	900	135	150	110	160
597	1	28	29	11	1	2	659.417	4582.62	368.804	39.2569	116.734	12.4256	16.7975	1.78799	6.9495	9.39463	1	72	1	174	85	1	0	0	0	0	16	2	750	110	200	110	130
598	0	28	27	9	0	18	78.7395	6115.4	252.926	50.2344	121.737	24.1786	1.56744	0.311314	77.6662	5.03492	1	71	1	170	78	0	0	0	0	0	9	2	1000	105	200	130	150
599	0	25	27	15	0	3	278.968	8587.33	200.538	26.7395	321.148	42.8215	10.4328	1.3911	30.7825	7.49969	1	71	2	178	80	0	0	0	1	1	2	4	1000	115	200	110	130
600	1	29	28	10	0	14	79.6418	2136.97	79.7796	23.1838	92.1751	26.7859	3.43523	0.998273	26.8323	3.44118	0	71	1	155	60	1	0	0	0	0	13	2	800	110	150	130	150
601	1	27	28	12	1	6	147.458	6548.48	251.294	43.0786	152.012	26.059	3.423	0.586795	44.4091	5.83338	1	83	1	175	85	1	1	1	0	0	16	1	900	110	120	120	140
602	1	27	27	10	0	9	407.2	9470	283.748	68.95	137.346	33.3747	5.90573	1.43508	23.2564	4.11527	1	71	1	156	75	0	0	0	1	1	9	2	1000	135	200	100	160
603	1	29	28	11	1	21	154.212	6522.45	596.401	97.358	66.9945	10.9363	1.58397	0.258571	42.2953	6.12586	0	77	1	162	66.7	0	0	1	0	0	2	2	800	130	150	120	140
604	0	27	28	12	1	20	120.459	9047.78	751.022	69.8707	129.493	12.0473	1.72403	0.160393	75.1109	10.7487	1	72	1	173	73	0	0	0	1	1	6	1	800	130	150	120	130
605	0	27	27	12	1	7	159.796	5110.26	164.357	36.183	141.234	31.0924	4.41633	0.972249	31.9799	4.54238	1	72	2	172	70	1	0	0	0	0	12	2	900	145	200	130	150
606	0	26	27	11	1	22	108.223	5845.85	876.302	76.378	76.5384	6.67104	1.41694	0.1235	54.0167	11.4732	0	72	1	155	69	1	0	0	0	0	6	2	750	140	150	130	170
607	1	26	28	13	1	2	972.273	10678.8	328.036	70.7991	150.832	32.5537	13.7328	2.96392	10.9833	4.63334	0	67	1	167	61	0	1	1	0	0	2	0	1000	140	120	125	140
608	1	29	29	16	1	2	254.59	10840.8	430.049	71.4387	151.75	25.2083	3.56375	0.592002	42.5814	6.01983	1	77	2	167	55	0	0	0	0	0	6	2	900	110	100	110	120
609	0	30	27	14	1	8	354.157	7205.31	257.155	46.9504	153.466	28.0193	7.54322	1.37721	20.345	5.47716	1	72	1	176	80	1	0	0	0	0	15	1	900	130	150	120	160
610	0	30	27	8	1	5	142.006	2014.55	569.041	63.287	31.832	3.54025	2.24384	0.249553	14.1864	8.99144	0	72	2	165	67	0	0	0	0	0	9	4	800	145	180	130	160
611	1	29	29	12	1	3	341.363	3278.41	170.207	34.7511	94.3397	19.2613	9.82308	2.00558	9.60388	4.89789	0	72	1	160	68	1	0	0	0	0	13	1	900	130	100	120	150
612	1	29	28	17	1	1	240.813	3873.79	146.036	73.0768	53.0098	26.5263	3.29534	1.649	16.0863	1.99839	0	81	2	155	82	1	0	0	1	0	13	1	800	140	80	120	130
613	0	30	28	9	1	26	74.4002	3974.24	869.358	86.3755	46.0112	4.57147	0.861358	0.0855806	53.4171	10.0649	1	72	1	183	92	0	0	0	0	0	16	3	800	110	70	130	140
614	1	29	28	10	1	23	102.392	7534.44	203.524	72.0135	104.625	37.0199	1.42184	0.503095	73.5843	2.82619	1	87	1	165	63	1	0	0	1	0	12	1	1000	125	50	100	140
615	1	30	29	15	1	2	936.421	7604.35	295.78	35.0845	216.744	25.7095	26.6904	3.16594	8.12065	8.4305	1	72	1	174	85	1	1	1	0	1	9	2	800	110	150	125	140
616	1	29	29	12	1	24	430.516	24809.9	776.389	70.9098	349.88	31.9555	6.07132	0.554511	57.6283	10.949	1	72	1	160	60	1	0	0	0	0	4	2	800	130	300	150	170
617	0	28	27	10	0	15	174.725	15982.9	438.678	34.7644	459.749	36.4342	5.02597	0.398299	91.4746	12.6186	0	72	1	150	76	0	0	0	0	0	13	2	900	110	70	100	120
618	0	27	30	12	1	25	161.268	5364.54	147.13	84.4735	63.5056	36.4612	1.9091	1.09609	33.2648	1.74173	1	72	2	165	67	1	1	0	1	1	9	2	800	140	50	120	130
619	1	28	29	11	0	1	339.479	15845	148.011	40.99	386.558	107.053	8.282	2.29361	46.6745	3.61091	1	72	1	180	92.5	1	1	1	1	1	15	3	800	115	100	110	140
620	0	26	28	10	1	15	488.128	7045.89	184.09	44.5861	158.029	38.2742	10.948	2.65157	14.4345	4.12887	1	72	1	150	70	1	1	0	0	1	5	4	800	140	150	120	150
621	0	25	28	9	0	8	231.296	8208.44	162.268	52.7538	155.599	50.5857	4.38444	1.4254	35.4889	3.07595	0	72	2	165	55	0	0	0	0	0	9	0	800	130	200	130	160
622	1	27	28	9	1	2	225.624	6898.29	426.122	71.916	95.9215	16.1885	3.13733	0.529482	30.5743	5.92527	1	72	1	170	56	1	0	0	0	0	8	2	750	105	200	110	120
623	0	29	29	16	1	22	865.6	13600	786.307	91.4902	148.65	17.296	9.46112	1.10084	15.7116	8.59444	1	72	2	155	48	1	0	0	0	1	9	0	1000	120	150	120	130
624	0	29	30	10	0	9	509.3	8180	227.5	57.5	142.261	35.956	8.85739	2.23868	16.0613	3.95652	1	72	1	183	70	1	1	0	1	1	9	1	750	125	150	130	160
625	1	30	28	10	0	8	314.8	3920	148.956	40.23	97.4397	26.3165	7.82501	2.11338	12.4524	3.70261	0	72	1	156	62.5	1	0	0	0	0	9	1	750	130	80	110	120
626	1	28	29	9	1	21	95.087	4253.05	517.02	87.9951	48.3328	8.22608	1.08059	0.183914	44.728	5.87555	1	73	1	167	65	0	0	0	1	0	12	2	900	145	50	110	120
627	1	28	28	12	1	2	219.457	7151.57	446.773	62.5307	114.369	16.0072	3.50959	0.491205	32.5876	7.14486	0	80	1	161	62	0	0	1	0	0	16	4	800	120	50	105	120
628	0	28	29	11	1	23	164.78	8185.43	172.931	78.7831	103.898	47.3335	2.09157	0.952866	49.6749	2.19503	1	73	2	170	76	0	0	0	0	0	9	0	800	120	70	115	130
629	1	28	27	17	1	21	148.863	3950.73	328.035	95.0058	41.5841	12.0436	1.56688	0.453802	26.5394	3.45279	1	73	2	178	72	1	1	0	1	0	9	0	900	140	110	140	150
630	0	26	28	10	1	3	207.079	4111.6	167.515	30.8193	133.41	24.5447	6.71913	1.23618	19.8552	5.43539	1	73	1	168	79	0	0	0	1	1	12	3	800	90	120	100	130
631	0	28	27	9	1	11	869.924	6361.05	277.35	72.3247	87.9513	22.9351	12.028	3.13656	7.31219	3.83479	1	73	1	160	60	0	0	0	0	0	5	1	800	125	150	130	170
632	0	26	27	11	1	5	426.432	4117.25	140.178	89.327	46.0919	29.3716	4.77383	3.04208	9.65512	1.56927	1	73	2	178	76	1	1	0	1	1	9	4	800	110	120	120	130
633	0	29	28	11	1	9	138.02	5554.66	216.174	41.1461	134.998	25.6953	3.35439	0.638467	40.2453	5.25382	1	73	1	180	85	1	0	0	0	0	16	2	800	120	150	140	170
634	0	27	27	10	1	8	167.622	5286.71	169.417	33.4651	157.977	31.2053	5.00886	0.989405	31.5395	5.0625	0	73	2	160	60	0	0	0	0	0	9	0	1000	125	50	120	150
635	1	29	27	10	0	4	853.278	9645.66	352.017	10.353	931.678	27.4011	82.4184	2.42397	11.3042	34.0014	0	73	1	158	66	1	0	0	1	0	19	1	900	110	80	130	160
636	1	27	29	6	1	3	447.414	5333.82	470.033	77.2015	69.0896	11.3478	5.79541	0.951878	11.9214	6.08839	1	71	2	170	75	1	1	0	1	1	4	2	900	115	150	130	140
637	1	28	29	10	1	3	476.253	3378.26	157.087	38.7919	87.0867	21.5057	12.2771	3.03178	7.09341	4.04948	1	70	1	180	85	1	1	0	1	1	14	2	900	140	200	120	160
638	0	30	29	7	1	23	223.005	8220.54	709.892	40.088	205.062	11.58	5.56289	0.314139	36.8626	17.7083	0	73	1	163	55	0	0	0	0	0	13	3	800	120	250	120	140
639	0	29	28	9	1	24	113.308	4240.49	146.539	35.8585	118.256	28.9376	3.15986	0.773228	37.4245	4.08659	1	73	2	170	85	1	0	0	1	1	15	2	1000	130	150	130	140
640	0	29	27	13	1	17	327.987	4445.15	203.733	43.1829	102.938	21.8185	7.5953	1.60989	13.5528	4.71791	1	73	1	175	78	1	0	0	1	0	9	2	800	130	100	120	130
641	1	25	27	8	0	1	354.5	7140	223.487	17.0895	417.8	31.9482	20.7437	1.58622	20.141	13.0774	1	73	1	180	90	1	0	1	0	0	9	0	900	120	80	110	130
642	1	25	28	11	1	2	297.723	4651.35	240.437	48.5349	95.8352	19.3454	6.1342	1.23826	15.6231	4.9539	0	71	2	152	55	0	0	0	0	0	9	1	1000	130	70	120	150
643	1	28	29	16	1	3	168.032	2365.15	117.067	26.7009	88.5794	20.2034	6.29312	1.43535	14.0756	4.38438	1	71	1	174	70	1	0	0	1	1	12	0	1000	110	50	120	140
644	1	28	29	10	1	23	125.528	7172.63	863.075	79.0326	90.7553	8.31055	1.58831	0.145443	57.1397	10.9205	1	74	1	163	87	0	0	1	0	0	12	1	800	125	250	100	130
645	0	28	27	10	1	25	152.251	8994.53	191.024	86.214	104.328	47.0859	1.76597	0.797026	59.077	2.2157	1	74	2	174	85	0	0	1	0	0	16	2	800	115	400	110	120
646	0	28	29	12	0	9	435.284	13065.6	237.281	20.001	653.247	55.0638	21.7631	1.83447	30.0163	11.8635	1	74	1	170	70	1	1	0	1	1	9	1	900	135	200	130	170
647	0	28	28	13	0	6	272.567	8326.32	365.25	65.7377	126.66	22.7962	4.14628	0.746248	30.5478	5.55617	0	74	1	168	75	1	0	0	0	0	12	1	900	145	200	115	130
648	1	27	27	12	1	20	121.421	7422.34	286.89	62.518	118.723	25.8717	1.94218	0.423232	61.129	4.58892	1	74	1	174	85	1	0	1	1	0	9	1	900	130	350	140	160
649	0	28	28	11	1	22	132.402	7128.85	167.009	56.375	126.454	42.6854	2.34859	0.792784	53.8425	2.96247	0	74	1	165	55	0	0	0	0	0	13	3	900	115	150	120	170
650	0	25	27	13	0	4	612.091	2631.17	166.246	21.2886	123.595	15.827	28.7521	3.68184	4.29866	7.80916	1	74	1	170	70	1	0	0	1	1	9	3	1000	120	350	130	160
651	0	27	27	12	1	6	284.713	8199.88	200.994	40.2428	203.76	40.7966	7.07488	1.41652	28.8005	4.99453	0	74	1	160	59	1	1	1	0	0	9	2	900	90	380	100	110
652	0	28	28	11	1	6	457.086	3489.3	168.655	37.0942	94.0659	20.689	12.3223	2.71018	7.63379	4.54667	0	74	1	150	75	1	0	1	0	0	8	2	800	120	400	140	160
653	0	27	27	11	0	1	424.51	7304.45	186.82	27.932	261.508	39.0989	15.198	2.27229	17.2068	6.68839	1	74	1	170	74	0	0	0	0	0	12	4	800	100	350	130	140
654	1	29	28	12	1	4	567.088	6431.59	165.858	55.6543	115.563	38.7777	10.1895	3.41912	11.3414	2.98015	0	72	2	160	70	1	0	1	0	0	9	2	900	105	120	120	150
655	0	28	29	10	0	3	244.606	6328.56	216.944	18.6399	339.517	29.1714	13.1227	1.12751	25.8725	11.6387	0	74	1	155	77	1	1	0	0	0	9	2	800	110	100	110	120
656	1	29	27	8	0	1	249.055	1631.31	292.766	19.8534	82.1678	5.57206	12.5447	0.850697	6.55	14.7464	1	74	2	170	75	1	1	0	0	0	9	2	800	90	300	110	150
657	0	28	27	9	1	16	335.88	5974.68	177.919	65.6606	90.9934	33.5809	5.1154	1.88783	17.7881	2.70968	1	74	1	175	75	0	0	0	0	0	9	2	800	120	250	110	160
658	1	28	29	10	1	24	132.068	3569.48	768.745	86.327	41.3484	4.64326	1.52986	0.171797	27.0276	8.90504	0	83	1	167	59	0	0	0	0	0	12	4	800	90	100	120	160
659	0	29	27	9	1	13	618.092	14261.9	223.513	75.8117	188.123	63.8079	8.15299	2.76535	23.0741	2.94827	1	74	1	168	70	1	1	0	1	1	6	0	1000	110	200	120	130
660	1	26	29	10	1	2	256.582	4739.62	141.483	35.9274	131.922	33.4996	7.14168	1.81352	18.4721	3.93803	0	74	1	161	83	1	0	0	0	0	12	4	750	120	250	110	150
661	1	28	29	9	1	12	361.9	5680	230.01	74.6	76.1394	24.6946	4.85121	1.57341	15.6949	3.08324	0	74	1	162	50	1	1	0	0	0	9	2	700	100	250	130	140
662	1	25	28	10	1	2	429.631	4354.67	166.877	39.854	109.266	26.0951	10.7801	2.57454	10.1358	4.18721	0	68	1	160	62	1	0	0	0	0	6	1	800	145	800	110	150
663	0	28	27	13	1	15	244.117	8547.47	387.787	51.4867	166.013	22.0417	4.74136	0.629513	35.0138	7.53179	1	75	1	163	70	0	1	1	0	0	12	2	1000	115	400	110	150
664	1	29	27	14	0	7	421.074	6259.65	283.776	27.8066	225.114	22.0584	15.143	1.48383	14.8659	10.2053	1	75	2	177	75	0	0	0	1	0	12	2	800	130	100	130	160
665	0	25	28	8	0	5	459.98	6852.04	204.633	28.3464	241.725	33.4845	16.2271	2.24783	14.8964	7.21901	0	75	1	166	84	1	1	1	0	0	9	3	750	140	250	130	140
666	0	29	27	12	1	26	405.623	6137.6	743.904	79.628	77.0784	8.25053	5.09397	0.545263	15.1313	9.34224	0	75	1	162	63	0	1	0	0	0	16	0	1000	130	400	120	160
667	0	28	28	11	1	26	334.934	6809.04	278.473	82.7372	82.2972	24.4513	4.04817	1.20275	20.3295	3.36575	1	75	1	178	70	1	1	0	1	1	9	2	900	130	100	130	150
668	0	25	28	9	1	11	326.16	7420.74	256.734	47.161	157.349	28.9044	6.91588	1.27042	22.7518	5.44378	1	75	1	164	65	1	0	1	1	1	12	2	900	135	250	120	170
669	1	29	28	10	1	21	137.426	3216.76	985.677	81.6836	39.3807	3.2635	1.68242	0.139423	23.4072	12.067	0	76	2	165	65	0	1	0	0	0	9	2	900	105	300	140	170
670	1	25	28	10	1	3	368.974	6737.34	223.686	43.4777	154.961	30.1196	8.48651	1.64952	18.2597	5.14484	0	73	2	174	85	1	0	0	0	0	6	1	900	110	250	130	140
671	0	26	28	9	1	23	154.069	6846.01	327.859	71.2407	96.0969	20.881	2.16265	0.469925	44.4347	4.60213	1	75	1	170	59	1	1	0	1	1	10	1	800	140	180	120	130
672	0	25	27	10	1	15	334.7	4644.28	211.053	43.7312	106.201	22.0053	7.65357	1.58586	13.8759	4.82614	1	75	2	173	73	1	1	0	0	0	7	1	700	110	220	150	160
673	1	27	29	10	1	23	169.9	5438.12	986.304	99.3617	54.7305	5.51363	1.70991	0.172259	32.0078	9.9264	1	75	1	160	45	0	0	0	0	0	11	1	800	140	250	110	140
674	0	28	27	12	0	12	690.6	10200	270.822	62.71	162.653	37.6631	11.0126	2.55001	14.7698	4.31864	1	75	1	178	90	1	0	0	0	0	9	1	900	140	300	130	150
675	1	30	29	8	0	8	249.2	7260	153.6	52.28	138.868	47.2656	4.76664	1.6224	29.1332	2.93803	1	75	2	182	95	0	0	0	0	0	16	3	1000	110	250	120	170
676	0	26	27	9	1	25	189.16	5761.02	275.001	85.5606	67.3326	20.9491	2.21083	0.687852	30.4558	3.21411	1	76	2	172	75	1	0	0	1	0	12	2	800	135	120	110	120
677	0	28	27	12	1	3	261.045	7059.73	219.029	31.7265	222.518	32.2319	8.22798	1.19183	27.0441	6.90366	0	76	1	160	69	0	0	0	0	0	8	0	900	135	80	110	170
678	0	29	29	9	1	15	270.488	6481.8	405.545	78.3811	82.696	15.9829	3.45093	0.666974	23.9634	5.17402	0	76	1	152	54	0	0	0	0	0	13	2	700	115	200	110	160
679	0	28	28	12	0	5	88.3447	6727.28	209.962	27.8433	241.612	32.0405	3.17292	0.420765	76.1481	7.54084	1	76	1	173	81	1	0	0	1	0	10	6	900	125	150	110	120
680	1	27	28	11	1	24	386.956	15530.2	760.947	63.0704	246.236	20.409	6.1353	0.508519	40.1343	12.065	1	79	1	167	65	1	1	0	0	0	6	4	800	130	400	110	150
681	0	25	28	10	1	17	142.279	7708.61	637.975	73.5042	104.873	12.0829	1.93566	0.223017	54.1795	8.67944	0	76	1	153	60	0	1	0	0	0	2	1	800	135	200	120	160
682	1	30	28	13	1	18	109.941	8413.19	265.464	76.7768	109.58	31.6924	1.43196	0.414147	76.5246	3.45761	0	76	1	164	64	0	0	0	0	0	19	2	900	125	150	120	130
683	0	25	27	12	1	9	143.122	3899.97	215.195	46.585	83.7173	18.123	3.07228	0.665081	27.2493	4.61941	1	76	1	170	50	0	0	0	1	1	6	2	800	110	80	130	150
684	1	30	27	12	1	22	133.051	12465.7	306.688	64.7834	192.421	40.6462	2.05378	0.433832	93.6911	4.73405	1	76	1	176	96	0	0	1	1	1	16	1	700	130	150	120	140
685	0	27	29	9	0	11	392.823	5337.41	230.676	50.3138	106.082	23.1381	7.80746	1.70292	13.5873	4.58475	1	76	1	170	76	0	0	1	1	1	9	2	800	130	150	100	140
686	1	28	28	11	1	5	155.378	6540.83	272.531	54.5871	119.824	24.0003	2.84642	0.57013	42.0962	4.99259	1	76	2	170	55	0	0	0	0	0	6	2	900	120	50	120	140
687	1	29	27	12	1	2	185.556	5510.45	317.154	58.5336	94.1417	17.3747	3.17008	0.585066	29.697	5.41832	1	76	2	171	83	0	0	0	0	1	6	2	800	110	80	100	170
688	1	29	28	9	1	25	601.231	6688.39	168.287	83.7686	79.8436	39.7439	7.17728	3.57265	11.1245	2.00895	1	72	1	182	80	0	0	0	0	0	12	3	800	125	90	120	150
689	1	27	29	9	1	13	615.862	3861.2	290.881	41.0099	94.1529	13.2742	15.0174	2.11723	6.26959	7.09295	0	82	1	160	60	0	1	0	0	0	9	1	1000	120	50	120	130
690	1	28	28	10	1	24	299.478	21385.8	618.038	92.8151	230.413	34.6027	3.22661	0.484562	71.4103	6.65881	1	76	2	160	76	0	0	0	0	0	9	0	900	100	150	140	150
691	0	29	28	11	1	18	414.885	23543.7	204.356	90.7151	259.535	115.209	4.57349	2.03021	56.7475	2.25272	0	76	1	160	85	0	0	1	0	0	12	0	1000	110	300	110	140
692	1	27	27	7	1	24	611.478	5152.95	751.76	60.2279	85.5575	6.85451	10.1527	0.813395	8.42704	12.4819	0	73	2	165	55	0	0	1	0	0	12	4	1000	125	400	130	140
693	1	25	27	10	1	13	679.843	8373.63	295.986	51.2297	163.453	28.2906	13.2705	2.29688	12.317	5.77763	1	75	1	174	75	0	0	0	1	1	16	2	800	110	200	120	160
694	0	29	27	8	1	4	164.225	4865.26	260.788	13.2187	368.059	18.656	12.4237	0.629726	29.6256	19.7287	1	77	1	162	64	0	0	1	0	0	12	3	800	130	200	110	120
695	0	27	27	8	1	22	724.599	15698	785.242	99.5931	157.621	19.9913	7.27559	0.922772	21.6644	7.8845	1	77	2	168	81	0	0	0	0	0	12	1	1000	120	150	120	150
696	0	29	28	9	1	18	248.879	3546.2	135.756	84.9275	41.7556	26.1219	2.93049	1.83328	14.2487	1.59849	1	77	1	175	90	0	0	0	1	0	12	4	750	120	160	110	160
697	1	25	27	2	0	9	428.5	10100	252.1	51.97	194.343	40.0635	8.24514	1.69972	23.5706	4.85088	1	77	1	166	59	0	0	0	1	0	14	0	750	130	200	110	120
698	1	28	27	3	1	25	142.768	4665.83	136.566	73.097	63.8307	34.1654	1.95313	1.04541	32.6812	1.86828	1	78	1	160	90	1	0	1	0	1	8	1	800	110	150	110	120
699	1	28	28	2	0	14	155.857	1590.6	145.732	39.1259	40.6534	10.9146	3.98347	1.06948	10.2055	3.72469	1	78	2	175	79	1	0	1	0	0	16	1	900	110	250	140	160
700	1	28	28	5	1	4	369.326	4106.44	128.147	36.3165	113.074	32.0448	10.1696	2.88205	11.1187	3.52862	0	78	2	155	45	0	0	0	0	0	10	3	700	110	200	110	140
701	1	29	28	1	1	2	194.396	4522.76	821.93	88.737	50.9681	5.50261	2.1907	0.236512	23.2657	9.26254	0	78	1	155	45	0	0	0	0	0	11	1	800	125	100	120	130
702	0	27	28	2	1	3	425.96	6119.36	234.707	43.044	142.165	26.0723	9.89592	1.81486	14.366	5.45272	1	78	1	176	85	1	0	0	0	0	12	2	900	105	200	120	160
703	0	26	28	8	1	27	138.931	5394.54	360.329	109.433	49.2952	14.9712	1.26955	0.385567	38.8289	3.29268	1	78	1	170	88	1	0	1	0	1	9	2	800	140	150	130	140
704	1	27	27	2	0	1	212.51	2410.36	133.096	11.0034	219.056	18.1099	19.3131	1.59667	11.3423	12.0959	1	78	2	170	85	0	0	0	1	0	6	3	800	130	250	140	150
705	0	27	27	3	1	26	639.099	16840	783.468	87.5208	192.411	21.4942	7.30225	0.815731	26.3496	8.95179	0	78	2	167	57	0	0	1	0	0	17	4	800	100	300	130	140
706	1	26	27	2	0	9	213.447	3694.59	420.075	73.385	50.3453	8.79507	2.90859	0.508116	17.3092	5.72426	0	78	2	152	69	0	0	0	0	0	6	2	900	130	80	120	160
707	0	28	28	1	0	1	411.957	10589.3	289.123	11.4135	927.787	36.6256	36.0938	1.42485	25.7049	25.3317	0	78	2	160	60	1	0	0	1	0	16	3	750	125	250	125	150
708	1	29	28	1	1	3	408.012	5282.54	174.51	36.6786	144.022	30.2707	11.124	2.33804	12.947	4.75782	1	76	1	168	55	0	0	0	0	1	9	2	1000	120	100	120	130
709	0	29	28	2	0	8	363.7	6221.65	284.326	59.9163	103.839	21.8821	6.07013	1.27917	17.1065	4.74539	1	78	1	172	56	0	0	0	1	1	9	2	750	95	50	130	160
710	1	27	29	1	0	9	439.1	5290	109.804	33.33	158.716	48.1768	13.1743	3.99894	12.0474	3.29445	1	78	1	174	58.5	0	1	0	0	0	6	0	1000	90	100	120	150
711	0	28	28	4	1	25	164.561	5857.08	937.5	76.4293	76.634	6.24755	2.15311	0.175532	35.5922	12.2662	1	79	2	157	65	0	0	0	1	0	10	2	1000	140	300	120	130
712	0	28	27	2	1	22	167.773	5152.85	480.611	80.4083	64.0836	10.7215	2.08651	0.349083	30.7132	5.97713	0	79	1	160	70	0	1	0	0	0	12	1	800	125	250	130	150
713	1	28	28	9	1	24	318.777	3724.29	738.758	94.6115	39.364	5.04129	3.36933	0.431504	11.6831	7.80833	1	68	1	170	78	0	1	0	1	1	15	4	900	130	250	120	130
714	0	28	28	2	1	6	847.256	9883.56	208.528	18.8606	524.032	47.3968	44.922	4.06303	11.6654	11.0563	1	79	1	164	65	1	1	0	0	0	9	1	750	125	300	120	160
715	1	29	29	1	1	5	101.849	6566	508.121	27.8822	235.491	12.9221	3.65283	0.200442	64.468	18.2238	0	79	2	164	70	1	0	0	0	0	3	0	800	110	150	125	140
716	0	27	27	3	1	3	405.984	7456.58	321.147	17.1021	436.004	23.2186	23.7388	1.26417	18.3667	18.7782	0	79	1	165	65	0	0	0	0	1	16	0	1000	110	100	110	140
717	0	29	28	2	0	1	975.344	1770.13	221.953	27.17	65.1502	7.97525	35.8978	4.39437	1.81488	8.16905	1	79	1	180	80	1	0	0	0	0	9	0	900	120	450	120	130
718	0	26	29	3	1	9	77.3532	2405.65	281.451	30.528	78.8014	8.54731	2.53384	0.274837	31.0996	9.21944	0	79	2	165	80	1	1	1	0	1	6	1	800	110	80	110	150
719	1	29	28	4	1	3	223.457	1034.06	240.653	11.2432	91.972	4.2969	19.8749	0.928546	4.62756	21.4043	0	71	1	157	70	1	0	1	0	0	12	2	800	110	100	120	140
720	1	27	29	8	1	22	105.822	3654.15	202.899	70.8874	51.5487	18.0097	1.49282	0.52155	34.5311	2.86227	1	80	1	164	85	1	0	0	1	1	6	2	800	130	80	120	160
721	0	26	29	4	1	4	68.9256	1220.51	103.199	40.0673	30.4615	11.8268	1.72025	0.66789	17.7076	2.57564	0	80	1	170	60	0	0	0	0	0	13	2	800	115	70	130	150
722	1	29	28	2	1	26	371.758	5690.64	228.237	98.728	57.6396	24.933	3.76548	1.62882	15.3074	2.31178	1	74	2	172	87	0	0	0	1	0	16	1	900	140	50	120	140
723	1	28	28	4	1	24	122.742	4586.51	563.727	96.387	47.5843	8.13605	1.27343	0.217733	37.3671	5.84858	0	89	1	160	50	0	0	0	0	0	6	0	800	125	150	120	150
724	1	26	27	8	1	21	115.428	32107.8	792.94	95.798	335.161	40.4921	1.20491	0.14557	278.163	8.27721	0	68	2	158	55	0	1	0	0	0	15	0	800	120	300	130	170
725	1	29	28	3	0	7	533.215	7900	333.901	49.7	158.954	23.6597	10.7287	1.59693	14.8158	6.71833	0	80	1	145	55	1	0	1	0	0	6	0	900	115	70	140	170
726	1	28	29	4	0	7	310.44	5316.52	177.99	22.5859	235.391	29.8698	13.7449	1.74414	17.1258	7.88058	1	81	2	170	75	1	0	1	0	0	15	1	800	130	50	130	150
727	1	28	28	7	1	3	403.909	6538.87	209.574	40.203	162.646	31.2008	10.0467	1.92729	16.189	5.21289	0	78	1	155	65	0	0	0	0	0	9	2	800	130	100	120	140
728	1	30	29	6	1	23	354.153	8223.38	197.361	113.533	72.4315	41.6667	3.11938	1.79444	23.2199	1.73835	1	70	1	180	74	1	1	0	1	1	12	2	800	120	150	120	160
729	0	25	28	3	1	15	409.261	4709.56	174.838	35.2537	133.591	26.9367	11.609	2.3408	11.5075	4.95942	1	81	2	178	100	0	1	0	0	0	12	2	900	120	200	150	160
730	1	27	28	4	1	11	211.359	6503.28	153.975	36.0558	180.367	42.2359	5.862	1.37268	30.7689	4.27046	0	81	1	173	78	0	0	1	1	0	16	2	700	120	200	110	135
731	1	28	27	8	1	24	757.1	12900	447.32	90.69	142.243	28.8384	8.34822	1.69252	17.0387	4.93241	0	81	2	170	60	0	1	0	0	0	9	1	800	120	150	150	175
732	0	27	28	8	1	5	89.1539	1329.64	698.085	20.2904	65.5305	1.9047	4.3939	0.127712	14.914	34.4047	1	82	1	174	80	1	1	1	1	0	9	2	800	110	150	100	135
733	1	28	27	10	1	12	247.984	8443.93	536.607	62.1128	135.945	15.7358	3.99248	0.462133	34.0503	8.63923	0	80	1	170	76	0	0	0	0	0	9	2	700	135	80	120	150
734	1	27	27	3	1	24	105.092	27842.6	239.284	88.9208	313.117	116.358	1.18186	0.439194	264.935	2.69098	0	82	1	174	70	0	0	1	0	0	10	4	800	110	50	110	145
735	0	29	30	12	0	10	530.378	9372.21	250.733	25.3957	369.047	37.3792	20.8846	2.11531	17.6708	9.87305	0	83	1	156	70	1	0	1	0	0	10	3	700	110	50	140	160
736	1	28	27	3	1	11	315.765	5694.96	201.759	48.5964	117.189	28.2265	6.4977	1.56506	18.0354	4.15173	1	75	1	160	62	0	0	0	1	0	6	4	700	130	70	130	155
737	1	29	28	10	1	24	365.325	7519.81	271.685	96.357	78.0411	27.6784	3.79137	1.34466	20.5839	2.81957	1	74	2	173	72	1	1	0	0	1	12	0	900	145	110	110	140
738	1	29	27	12	1	13	395.267	6354.48	189.983	39.3913	161.317	33.4476	10.0344	2.08054	16.0764	4.82297	0	72	2	160	75	1	0	1	0	0	5	2	700	130	120	130	145
739	1	28	28	3	0	1	476.63	5435.64	253.671	18.4461	294.677	21.4279	25.8391	1.87893	11.4043	13.752	1	83	2	160	52.5	1	0	1	1	1	6	0	1000	135	150	110	140
740	1	29	28	5	1	12	300.8	4838.84	136.797	33.9023	142.729	35.3724	8.87255	2.19888	16.0866	4.03504	0	71	1	162	60	1	0	0	0	0	6	3	700	120	120	120	130
741	0	27	28	4	1	7	73.9007	1547.18	290.621	27.6145	56.0278	5.3237	2.67616	0.254285	20.9359	10.5242	1	84	2	158	54	1	0	0	0	1	6	2	800	115	150	140	160
742	0	27	28	6	1	5	245.862	3783.52	214.164	40.6769	93.014	17.6665	6.04427	1.14801	15.3888	5.265	0	85	1	160	69	1	1	1	0	0	6	2	900	130	50	110	155
743	0	28	27	12	0	3	240.126	2709.01	168.596	36.1755	74.8852	16.0681	6.63781	1.42427	11.2816	4.6605	1	85	2	174	85	0	1	0	1	1	13	1	900	110	50	140	160
744	0	30	29	3	1	21	134.008	2853.64	667.328	93.557	30.5016	4.27622	1.43237	0.200813	21.2945	7.13285	1	85	1	165	70	1	0	1	1	0	16	2	1000	130	150	120	130
745	1	28	28	9	0	9	337.658	7979.18	137.471	41.9879	190.035	58.0426	8.04179	2.45621	23.6309	3.27406	1	86	1	170	53	0	0	0	0	0	5	2	900	120	200	120	140
746	0	28	28	6	1	11	405.987	5572.47	538.712	56.378	98.8412	10.3441	7.20116	0.753625	13.7257	9.55536	0	86	1	165	50	1	0	0	0	0	12	1	1000	115	250	105	120
747	1	27	28	3	1	13	695.58	6490	397.404	28.89	224.645	16.331	24.0768	1.75031	9.33034	13.7558	1	73	1	168	75	1	1	1	0	0	9	2	750	80	150	130	150
748	1	28	28	5	1	14	179.18	34246.8	939.268	47.111	726.939	36.4612	3.80336	0.190766	191.131	19.9373	1	87	1	169	60	1	1	1	0	1	10	0	800	125	100	120	130
749	0	28	27	3	1	11	271.737	5817.87	165.056	31.8495	182.668	35.2479	8.53191	1.64633	21.4099	5.18237	0	87	1	186	110	1	1	0	0	0	12	0	900	130	80	100	160
750	0	26	27	8	1	13	271.94	6115.04	172.112	39.688	154.078	35.5294	6.85195	1.58002	22.4867	4.33663	0	89	1	167	76	1	0	0	0	0	13	3	800	110	70	140	150
751	1	27	27	3	1	12	647.5	7030	235.591	53.83	130.596	29.8398	12.0286	2.74841	10.8571	4.37657	1	73	1	174	110	1	1	0	0	1	9	2	900	100	50	120	155
752	0	27	27	16	1	13	114.38	3555.45	175.03	30.54	116.419	20.3134	3.74525	0.653488	31.0845	5.73117	0	71	2	164	75	1	1	0	0	0	16	3	900	120	200	110	155
753	0	29	27	6	1	8	159.56	4164.13	137.18	30.16	138.068	30.3552	5.29045	1.16314	26.0976	4.54841	0	71	1	158	80	1	0	0	1	1	9	2	900	110	250	110	125
754	0	26	27	6	1	7	148.61	6728.18	181.61	28.79	233.699	37.0474	5.16186	0.818292	45.2741	6.30809	0	76	1	167	69	0	0	0	0	0	0	2	800	100	500	110	140
755	0	26	28	5	1	15	153.86	7704.98	228.04	41.98	183.539	33.7878	3.66508	0.674706	50.0779	5.43211	0	69	2	161	71	1	0	0	1	1	6	2	800	140	400	120	145
756	0	28	27	6	1	20	129.2	3453	133.14	29.76	116.028	25.9351	4.3414	0.970407	26.726	4.47379	0	62	1	163	65	1	0	0	1	1	9	1	900	135	800	120	135
757	0	27	27	4	1	18	106.24	3706.34	294.29	44.3	83.6646	12.5942	2.39819	0.361004	34.8865	6.64312	0	62	1	175	63	1	0	1	0	0	6	2	900	135	1000	130	150
758	0	29	27	10	1	12	283.62	8847.2	126.74	53.05	166.771	69.8059	5.34628	2.23781	31.1939	2.38907	0	57	2	162	74	0	0	0	0	0	9	2	900	135	200	120	145
759	0	28	28	8	1	15	212.81	5661.77	120.77	26.55	213.249	46.8806	8.01544	1.76211	26.6048	4.54878	0	61	1	172	79	0	0	0	0	0	16	1	800	130	300	100	140
760	0	26	27	7	1	18	432.21	13705.2	451.95	98.84	138.66	30.3246	4.37282	0.956323	31.7096	4.57254	0	79	1	174	49	0	1	0	0	0	12	2	900	120	150	120	140
761	0	28	29	3	1	19	185.23	5357.61	165.52	31.76	168.69	32.3684	5.83218	1.11908	28.9241	5.21159	0	62	2	164	80	0	0	0	0	0	12	0	900	145	200	100	170
762	0	28	30	10	1	3	139.55	5011.49	117.36	24.76	202.403	42.7019	5.63611	1.18908	35.9118	4.7399	0	53	1	168	59	1	1	0	0	0	12	0	1000	120	200	120	150
763	0	25	28	12	1	5	323.8	12825.4	233.48	46.87	273.639	54.9316	6.90847	1.38684	39.6091	4.98144	0	68	1	171	80	0	0	0	1	1	3	3	800	110	250	120	130
764	0	27	28	6	1	11	103.72	2434.05	88.3	18.39	132.357	27.5657	5.64002	1.17463	23.4675	4.80152	0	55	1	175	67	0	0	0	0	0	9	2	700	140	300	140	150
765	0	24	28	9	1	18	128.6	7154.35	412.69	73.32	97.5771	17.3359	1.75396	0.311614	55.6326	5.62861	0	76	1	172	60	1	0	0	0	0	0	3	750	135	200	110	140
766	0	30	28	9	1	4	108.66	1575.42	106.91	26.34	59.8109	14.7359	4.12528	1.01637	14.4986	4.05885	0	53	2	163	73	0	0	0	0	0	17	2	800	135	300	130	140
767	0	27	30	12	1	23	155.38	2219.81	198.1	31.58	70.2916	11.2055	4.9202	0.784351	14.2863	6.27296	1	47	1	157	69	1	0	0	0	0	12	1	700	105	200	120	160
768	0	28	29	3	1	18	129.48	1506.54	101.68	22.1	68.1692	14.8165	5.85882	1.27341	11.6353	4.6009	1	47	1	164	82.5	0	0	0	0	1	9	4	1000	115	250	110	120
769	0	27	29	8	1	21	201.59	10264.1	168.74	33.32	308.047	60.8281	6.05012	1.19468	50.9159	5.06423	1	67	1	168	80	0	0	0	1	1	8	1	800	130	250	120	150
770	0	25	27	13	1	16	110.86	13496.9	176.41	29.47	457.989	76.5089	3.76179	0.628422	121.748	5.98609	1	82	2	162	80	1	0	0	1	0	9	3	800	130	800	110	160
771	0	29	28	10	1	9	328.69	2582.68	91.2	26.31	98.1634	28.3189	12.493	3.60406	7.85749	3.46636	0	68	2	155	65	1	0	0	0	0	6	2	900	140	400	110	120
772	0	29	27	3	1	9	373.01	2630.95	101.66	26.92	97.7322	25.8799	13.8562	3.66919	7.0533	3.77637	1	43	1	164	75	0	0	0	1	1	15	3	800	120	100	110	120
773	0	29	28	6	0	3	89.42	2169.83	78.91	24.55	88.3841	27.4975	3.64236	1.13319	24.2656	3.21426	1	50	1	167	75	0	0	1	0	0	8	4	800	110	250	140	160
774	0	26	28	8	0	6	91.21	5889.21	214.13	48.41	121.653	27.503	1.88411	0.425956	64.5676	4.42326	1	86	1	174	80	0	0	0	1	1	0	2	800	140	400	110	140
775	0	30	30	9	0	9	104.88	8085.12	208.71	43.55	185.651	38.7385	2.40827	0.502515	77.0892	4.79242	0	77	2	172	68	1	0	0	0	0	16	6	1000	140	100	120	130
776	0	25	27	9	0	1	136.4	5541.84	154.05	39.39	140.692	35.9743	3.46281	0.885427	40.6293	3.91089	1	71	2	181	69	0	0	1	0	0	6	1	800	145	250	120	165
777	0	28	28	10	0	2	150.54	4443.66	135.75	37.45	118.656	32.7341	4.01976	1.10895	29.5181	3.62483	1	65	2	163	72.5	0	0	0	0	1	12	4	900	125	300	130	160
778	0	29	27	13	0	3	265.32	5445.79	199.31	36.31	149.98	27.3232	7.30708	1.33119	20.5254	5.48912	1	74	2	167	55	1	0	0	1	1	16	1	800	130	250	140	155
779	0	25	27	5	0	5	108.47	3743.16	99.1	30.63	122.206	37.7715	3.5413	1.09455	34.5087	3.23539	0	62	1	155	71.5	1	0	0	0	0	3	2	800	135	200	130	140
780	0	28	28	3	0	5	180.02	6072.39	156.41	42.51	142.846	38.8235	4.23477	1.15095	33.7318	3.67937	1	64	1	175	70	0	0	0	1	1	9	1	800	140	220	120	160
781	0	26	29	10	0	8	95.93	2092.22	91.39	31.89	65.6074	22.8933	3.00815	1.04968	21.8099	2.86579	0	56	2	165	64	0	0	0	0	0	9	3	900	90	250	125	155
782	0	28	29	9	0	3	198.17	6172.19	218.23	42.24	146.122	28.283	4.69152	0.908079	31.1459	5.16643	1	81	1	180	55	0	0	0	1	1	16	4	800	105	300	120	160
783	0	26	28	14	0	4	103.28	3020.44	101.1	32.45	93.0798	29.8758	3.18274	1.02156	29.2452	3.11556	0	63	2	165	60	0	0	0	0	0	0	2	800	120	250	130	165
784	0	30	27	8	0	6	259.28	6718.91	176.46	30.01	223.889	38.0761	8.63979	1.46934	25.9137	5.88004	1	52	1	170	87	0	1	0	1	1	16	2	800	110	150	120	150
785	0	30	27	13	0	6	102.59	1792.16	193.63	49.51	36.1979	9.25559	2.07211	0.529825	17.4691	3.91093	0	67	1	175	91	1	0	0	0	0	14	2	700	110	80	120	130
786	0	26	27	15	0	2	286.16	9367.69	240.26	53.36	175.556	38.9898	5.36282	1.19104	32.7358	4.50262	1	81	1	170	85	0	0	0	1	1	12	4	700	135	200	130	150
787	0	30	27	9	0	7	277.08	11359.7	253.94	44.79	253.622	44.7339	6.1862	1.09112	40.998	5.66957	1	63	1	180	102	1	0	0	1	1	9	1	900	115	150	120	140
788	0	30	30	5	0	12	454.95	9602.31	196.02	26.76	358.831	48.9864	17.0011	2.32094	21.1063	7.32511	0	41	2	165	79	1	0	1	0	0	14	1	700	120	400	120	155
789	0	30	29	8	0	8	136.33	2790.88	101.09	26.15	106.726	27.6079	5.21338	1.3486	20.4715	3.86577	1	65	2	164	86	1	0	0	1	1	14	0	800	120	200	125	145
790	0	29	28	9	0	9	401.69	9387.66	208.53	37.29	251.747	45.0183	10.7721	1.92629	23.3704	5.59212	0	83	1	153	70	1	0	0	0	0	3	3	800	100	300	110	140
791	0	29	29	6	0	3	281.83	4613.71	239.28	41.91	110.086	19.2816	6.72465	1.17783	16.3705	5.70938	1	60	1	165	90	1	0	0	1	1	12	0	1000	120	150	120	130
792	0	30	28	9	0	1	159.74	3824.9	97.42	24.17	158.25	39.262	6.60902	1.6397	23.9445	4.03062	0	50	2	160	105	0	0	0	0	0	15	2	1000	140	150	110	155
793	0	25	28	6	0	11	150.38	6576.67	155.59	35.47	185.415	42.2692	4.23964	0.966515	43.7337	4.38652	1	65	1	175	70	0	0	0	0	0	9	4	700	125	100	120	140
794	0	28	29	8	0	8	110.34	4701.65	139.5	31.23	150.549	33.7036	3.53314	0.790968	42.6106	4.46686	1	72	2	173	70	1	0	0	0	0	12	0	800	140	120	120	160
795	0	30	30	3	0	1	103.97	3926.86	147.8	34.81	112.808	26.5687	2.98679	0.703451	37.7692	4.24591	1	54	1	177	85	0	0	0	1	1	12	3	700	80	150	120	160
796	0	26	28	6	0	7	135.8	3813.55	141.79	29.45	129.492	26.8958	4.61121	0.957754	28.0821	4.8146	1	68	2	174	48	0	0	0	0	0	0	2	900	120	100	150	150
797	0	30	27	8	0	3	428.23	10055.3	173.9	27.7	363.006	57.8221	15.4596	2.46251	23.481	6.27798	0	66	1	149	68	1	1	0	0	0	9	4	800	100	150	120	140
798	0	25	27	5	0	15	103.36	4873.88	161.04	35.22	138.384	30.265	2.9347	0.641828	47.1544	4.5724	1	67	1	171	50	0	0	0	0	0	6	3	800	130	150	120	140
799	0	28	27	12	0	5	111.6	7984.53	145.63	27.32	292.26	54.8275	4.08492	0.766326	71.546	5.33053	1	73	2	170	76	0	0	0	0	0	9	4	750	110	80	130	155
800	0	29	28	10	0	8	99.35	5091.04	140.76	29.11	174.89	36.1682	3.41292	0.705811	51.2435	4.83545	1	52	1	173	73	0	1	0	1	1	12	3	800	135	450	130	150
801	0	30	28	6	0	8	100.22	6116.89	218.78	32.56	187.865	27.9591	3.07801	0.458086	61.0346	6.71929	1	52	1	170	61	0	0	0	1	1	9	2	800	115	200	120	140
802	0	25	29	10	0	8	164.28	3855.24	174.84	39.15	98.4736	22.0501	4.19617	0.939602	23.4675	4.4659	0	54	2	167	54	0	0	0	0	0	9	2	800	110	250	140	150
803	0	24	28	8	0	13	267.25	5881.93	252.77	47.25	124.485	23.2699	5.65608	1.05729	22.0091	5.34963	1	59	1	170	68	0	0	0	0	0	16	2	900	115	300	140	165
804	0	28	28	10	0	8	210.75	4682.07	141.48	29.12	160.785	33.0935	7.23729	1.48961	22.2162	4.85852	1	65	1	174	73	1	0	0	1	0	9	3	700	130	100	100	135
805	0	28	30	9	0	7	122.6	3978.25	138.01	30.77	129.29	28.8258	3.9844	0.888341	32.449	4.48521	1	51	2	162	100	0	0	0	1	1	15	4	1000	145	250	120	160
806	0	30	28	12	0	7	123.41	3404.08	121.25	33.97	100.208	28.0749	3.63291	1.01781	27.5835	3.56933	0	60	1	155	92	1	0	0	0	0	9	1	700	75	200	105	130
807	0	25	29	14	0	21	180.08	4128.17	97.97	28.91	142.794	42.1371	6.22899	1.83811	22.9241	3.38879	1	67	1	178	65.5	0	0	1	1	1	0	1	900	90	100	110	130
808	0	30	28	12	0	5	272.21	10161.1	318.77	55.67	182.524	31.8761	4.88971	0.853939	37.3283	5.72606	1	59	1	176	78	0	0	0	0	0	16	3	900	135	150	130	150
809	0	28	28	9	0	17	170.3	5778.92	168.39	31.27	184.807	34.3187	5.44611	1.01134	33.9338	5.38503	1	70	1	166	80	0	0	0	1	1	9	1	700	80	300	110	145
810	0	25	28	8	0	16	127.74	3360.07	125.04	28.46	118.063	26.872	4.4884	1.02159	26.304	4.39353	1	48	1	159	70	0	1	0	1	1	6	2	750	85	400	135	150
811	0	28	28	4	0	9	259.74	6839.15	180.02	30.65	223.137	37.9911	8.47439	1.44284	26.3308	5.87341	1	54	1	170	63	1	0	0	1	1	16	3	800	115	150	120	140
812	0	28	28	12	0	8	113.77	5814.26	145.33	31.65	183.705	40.0073	3.59463	0.782839	51.1054	4.59179	1	69	1	149	60	0	1	0	0	0	0	1	800	110	250	130	145
813	0	26	29	16	0	8	113.3	3529.15	180.95	25.59	137.911	19.5035	4.42751	0.62614	31.1487	7.07112	1	76	2	170	50	0	0	0	1	1	6	2	700	145	150	150	160
814	0	26	28	8	0	25	383.74	6533.17	243.68	34.39	189.973	26.8104	11.1585	1.57477	17.025	7.08578	0	74	2	160	55	0	0	0	0	0	0	1	800	110	150	100	150
815	0	28	28	5	0	18	219.83	7840.91	341.76	48.72	160.938	22.9427	4.51211	0.643229	35.6681	7.01478	1	75	1	160	70	1	0	0	0	0	12	1	800	135	200	140	150
816	0	30	29	12	0	2	322.6	3010.79	133.08	28.99	103.856	22.6239	11.128	2.42411	9.33289	4.59055	1	52	1	163	96	1	0	0	0	0	9	0	1000	110	300	120	130
817	0	24	28	8	0	12	225.36	2424.72	137.51	27.19	89.1769	17.633	8.28834	1.63886	10.7593	5.05737	1	69	1	161	57.5	0	0	0	0	0	0	4	900	125	100	120	140
818	0	27	29	8	0	13	329.38	12882.4	213.86	30.94	416.367	60.2376	10.6458	1.54017	39.1111	6.91209	1	69	1	170	69	1	0	0	1	1	6	4	750	135	250	110	140
819	0	28	28	12	0	5	469.68	5918.21	162.07	32.35	182.943	36.5164	14.5187	2.89801	12.6005	5.00989	1	56	1	171	72	1	0	0	0	0	9	2	900	110	400	140	150
820	0	30	29	10	0	6	248.88	4744.71	125.94	30.5	155.564	37.6744	8.16	1.97618	19.0642	4.12918	1	52	1	165	75	0	0	0	1	1	12	1	700	130	300	120	130
821	0	26	28	3	0	13	133.36	4756.57	145.02	32.07	148.318	32.7994	4.1584	0.919597	35.6671	4.52198	1	73	2	160	60	0	0	0	0	0	9	0	1000	135	500	110	130
822	0	28	29	6	0	12	607.36	9837.1	268.67	48.08	204.599	36.6141	12.6323	2.26062	16.1965	5.58798	1	67	1	165	65	0	0	0	0	0	12	2	800	130	150	110	130
823	0	29	28	12	0	15	222.95	11613.2	164.35	87.63	132.525	70.6613	2.54422	1.35656	52.0887	1.8755	1	48	1	169	80	0	0	0	1	1	11	1	800	135	150	110	130
824	0	28	28	8	0	8	270.71	2478	116.71	27.46	90.2403	21.2321	9.85834	2.31951	9.15371	4.25018	1	43	1	172	70	0	0	0	0	0	16	1	750	80	250	110	120
825	0	26	28	8	0	14	256.78	5881.91	452.06	59.11	99.5079	13.0113	4.3441	0.568022	22.9064	7.64778	1	79	1	154	70	0	0	0	0	0	3	3	900	80	500	120	140
826	0	25	28	6	0	8	261.16	3783.76	132.97	31.2	121.274	28.4557	8.37051	1.96405	14.4883	4.26186	1	60	2	168	51.5	0	0	0	0	0	0	3	900	135	300	120	150
827	0	29	29	7	0	6	265.32	2892.65	102.71	26.38	109.653	28.1633	10.0576	2.5832	10.9025	3.89348	1	47	1	172	63	0	0	0	0	0	9	2	1000	120	600	120	170
828	0	30	28	10	0	3	291.05	6312.82	158.99	35.17	179.494	39.7058	8.27552	1.83062	21.6898	4.52061	1	61	2	175	83	0	0	0	0	0	15	1	1500	145	350	120	140
829	0	29	29	6	0	1	262.41	13458.3	181.07	38.82	346.684	74.3263	6.75966	1.44922	51.2871	4.66435	1	56	1	176	77	1	0	0	0	0	16	2	900	130	150	110	120
830	0	29	28	8	0	6	244.33	8582.73	176.27	30.41	282.234	48.6908	8.03453	1.38611	35.1276	5.79645	1	63	1	170	58	0	0	0	0	1	6	0	900	120	200	130	160
831	0	28	28	12	0	6	236.84	3397.21	98.2	24.01	141.491	34.5948	9.86422	2.41181	14.3439	4.08996	1	64	2	160	62	0	0	0	1	1	12	1	800	120	200	130	140
832	0	28	29	3	0	11	286.16	13193.8	77.26	20.92	630.677	170.771	13.6788	3.70386	46.1063	3.69312	1	77	1	178	64	0	0	0	0	0	9	1	900	110	250	130	140
833	0	27	28	6	0	10	280.41	4636.13	139.12	33.96	136.517	33.3247	8.25707	2.0156	16.5334	4.09658	1	52	2	185	65	0	0	0	0	0	6	0	800	120	300	130	150
834	0	30	30	8	0	1	227.47	15379	190.59	24.6	625.161	80.6913	9.24675	1.1935	67.6087	7.74756	0	54	1	168	65	0	0	0	0	0	16	2	700	135	200	120	160
835	0	30	29	3	0	2	355.65	10828.4	193.58	32.94	328.732	55.9378	10.7969	1.83722	30.4469	5.87675	1	55	1	160	68	0	0	0	0	0	12	0	800	125	150	120	140
836	0	30	30	6	0	2	401.69	9666.74	92.58	27.7	348.98	104.415	14.5014	4.33884	24.0652	3.34224	0	54	2	163	60	1	0	1	0	0	15	2	900	100	150	130	150
837	0	27	28	4	0	4	281.83	6118.22	150.19	34.83	175.659	40.7365	8.09159	1.87649	21.7089	4.31209	1	89	2	175	76	1	0	0	0	0	2	3	700	80	250	120	145
838	0	30	29	9	0	1	447.18	6688.82	78.62	23.55	284.026	85.0778	18.9885	5.68787	14.9578	3.33843	1	63	2	173	85	1	0	0	1	1	12	0	800	90	250	150	160
839	0	30	29	6	0	7	136.19	4205.92	145.44	30.16	139.454	28.9186	4.51558	0.9364	30.8827	4.82228	1	51	1	178	86	0	0	0	0	0	12	4	1000	120	800	110	130
840	0	29	28	8	0	7	244.39	6674.2	181.7	48.36	138.011	36.732	5.05356	1.34502	27.3096	3.75724	0	63	1	157	60	1	0	0	0	0	6	4	1000	110	350	130	155
841	0	29	28	8	0	12	327.02	2038.32	110.28	26.02	78.3367	18.4831	12.568	2.96536	6.23301	4.23828	1	68	2	168	63	0	0	0	1	1	6	2	1000	115	80	110	140
842	0	26	28	10	0	12	242.77	1819.53	89.35	23.29	78.1249	20.3641	10.4238	2.71707	7.49487	3.83641	0	49	1	162	50	0	0	0	0	0	9	0	700	75	200	130	160
843	0	30	29	3	0	1	273.67	7317.9	148.67	33.56	218.054	49.2224	8.15465	1.84079	26.7399	4.42998	1	74	1	170	74	0	0	0	0	0	12	2	900	110	400	120	155
844	0	25	29	6	0	13	398.98	6852.11	77.71	33.83	202.545	88.1754	11.7937	5.13422	17.1741	2.29707	0	75	1	161	84	1	0	0	0	0	9	1	800	110	100	145	165
845	0	30	28	12	0	3	768.82	10751	221.28	48.05	223.746	48.5855	16.0004	3.47442	13.9838	4.6052	0	56	2	150	65	1	0	0	0	0	9	3	1000	125	250	130	140
846	0	30	29	3	0	5	283.62	7211.53	164.95	40.46	178.239	43.7195	7.00989	1.71943	25.4267	4.07687	1	72	1	175	80	1	0	0	0	0	15	2	750	130	300	110	120
847	0	28	28	3	0	8	228.18	7981.21	137.05	43.18	184.836	58.2358	5.28439	1.66494	34.9777	3.17392	0	52	1	155	80	1	1	0	0	0	6	1	900	135	220	150	165
848	0	28	29	7	0	5	162.22	10523	111.44	33.64	312.812	94.4276	4.82224	1.45567	64.8688	3.31272	0	57	1	165	65	0	0	0	0	0	9	2	700	105	200	130	155
849	0	30	28	11	0	1	217.94	12193.8	132.98	31.18	391.079	91.6968	6.98974	1.63889	55.9504	4.26491	0	72	1	160	67	0	0	0	0	0	9	1	800	90	220	130	140
850	0	30	30	4	0	1	264.06	11090.2	161.35	35.9	308.92	68.7339	7.35543	1.63657	41.9989	4.49443	0	54	2	163	71	1	0	0	0	0	12	2	700	100	250	120	155
851	1	28	28	10	1	8	204.98	2461.37	219.04	46.47	52.9669	11.2371	4.41102	0.935811	12.0079	4.71358	1	63	1	174	80	0	0	0	1	0	15	2	900	110	300	150	170
852	1	28	28	6	1	12	155.47	2839.93	88.81	29.42	96.5306	31.9776	5.2845	1.75059	18.2667	3.01869	0	54	2	172	55	0	0	0	0	0	16	1	700	125	250	120	160
853	1	26	28	6	1	14	100.01	7201.45	238.74	48.4	148.79	30.1644	2.06632	0.418908	72.0073	4.93264	1	74	1	160	85	1	0	0	1	0	9	0	800	110	150	110	130
854	1	27	28	8	1	8	92.12	1669.51	319.05	25.65	65.0881	5.23275	3.59142	0.288732	18.1232	12.4386	1	61	1	168	62	0	0	0	1	1	9	3	800	120	80	130	165
855	1	25	28	8	1	18	132.3	3541.99	160.32	34.19	103.597	22.0933	3.86955	0.825225	26.7724	4.68909	1	80	1	174	60	1	0	0	1	1	6	4	800	120	200	120	160
856	1	25	27	15	1	22	119.3	3529.78	246.88	38.9	90.7398	14.2976	3.06684	0.483231	29.5874	6.34653	1	68	2	175	74	1	0	0	0	0	3	5	900	125	150	130	160
857	1	27	29	9	1	26	196.41	5142.5	140.62	41.24	124.697	36.5702	4.76261	1.39674	26.1825	3.4098	1	81	1	170	75	1	0	0	0	0	0	4	1100	105	400	120	140
858	1	26	28	13	1	8	104	5177.38	153.94	54.22	95.4884	33.6325	1.91811	0.675588	49.7825	2.83917	0	53	1	164	84	1	0	1	0	0	6	2	1000	130	250	120	150
859	1	25	27	6	1	7	128.63	5681.85	527.02	61.32	92.659	10.7811	2.09768	0.24407	44.172	8.59459	0	72	2	160	69	1	0	0	0	0	6	2	800	135	400	130	140
860	1	25	28	3	1	14	88.71	2433.19	253.55	58.33	41.7142	9.59649	1.52083	0.349872	27.4286	4.34682	1	51	1	170	76	0	1	0	1	1	9	2	800	125	100	110	120
861	1	30	27	6	1	16	91.52	1520.38	282.15	67.75	22.441	5.38855	1.35085	0.324366	16.6125	4.16458	1	59	1	172	67	0	0	0	1	1	9	1	1000	135	250	130	140
862	1	25	29	9	1	8	174.19	7508.64	218.03	49.55	151.537	34.4386	3.51544	0.798927	43.106	4.4002	1	66	2	175	85	0	0	0	0	1	6	3	900	130	300	120	145
863	1	28	29	12	1	16	90.5	4098.54	371.34	82.08	49.9335	11.0372	1.10258	0.243712	45.2877	4.52412	0	67	1	162	65	1	1	0	0	0	12	3	1000	140	250	110	145
864	1	27	28	7	1	15	93.17	1551.77	94.37	19.84	78.2142	16.4435	4.69607	0.987284	16.6553	4.75655	0	57	1	158	60	0	0	0	0	0	9	2	1100	135	200	110	155
865	1	30	27	10	1	6	83.7	4868.46	401.83	58.93	82.6143	12.1157	1.42033	0.208297	58.1656	6.81877	1	46	2	171	86	1	0	0	1	1	16	5	800	120	220	130	155
866	1	29	28	10	1	4	82.17	3338.76	260.74	57.66	57.9043	12.8049	1.42508	0.315142	40.6323	4.52203	1	44	1	183	87	1	0	0	0	1	16	4	700	130	250	110	135
867	1	29	29	1	1	8	105.87	4546.37	265.66	86.14	52.7788	17.1135	1.22905	0.398517	42.9429	3.08405	1	50	2	168	74	0	0	0	1	1	9	2	900	130	300	120	135
868	1	29	28	2	1	15	79.42	1504.08	621.72	85.28	17.637	2.41922	0.931285	0.127742	18.9383	7.29034	0	47	2	161	56	0	0	0	1	0	6	5	700	130	250	150	165
869	1	27	28	2	1	11	272	6376.95	447.27	50.96	125.136	14.2575	5.33752	0.608134	23.4447	8.77688	0	80	1	160	75	0	0	0	0	0	9	3	800	140	150	120	140
870	1	25	29	3	1	9	294.45	6023.36	471.14	63.37	95.0507	12.7846	4.64652	0.624973	20.4563	7.43475	1	71	1	170	72	1	0	0	1	1	9	4	750	110	80	120	135
871	1	26	28	7	1	22	234.86	3781.22	128.22	32.71	115.598	29.4901	7.18007	1.8317	16.0999	3.9199	0	78	1	155	45	0	1	0	0	0	16	3	1100	105	200	120	150
872	1	30	28	6	1	4	304.73	2963.09	132.97	34.17	86.7161	22.2839	8.91806	2.29172	9.72366	3.89143	1	70	1	166	85	1	0	0	1	1	9	5	900	110	150	150	170
873	1	24	27	9	1	6	177.33	2608.48	103.43	26.63	97.9527	25.2198	6.65903	1.71449	14.7098	3.88397	1	65	1	165	70	1	0	0	0	1	9	3	1000	105	400	120	140
874	1	29	29	9	1	8	201.55	6344.29	271.61	31.82	199.381	23.3581	6.33407	0.742057	31.4775	8.53583	0	72	1	160	68	1	0	0	0	0	16	5	800	130	200	120	140
875	1	25	29	10	1	8	175.66	4010.52	204.01	40.5	99.0252	19.6584	4.33728	0.861036	22.8312	5.03728	0	71	1	170	55	0	0	0	0	0	1	2	900	130	300	110	140
876	1	29	27	8	1	6	83.28	4858	215	41.92	115.887	22.5953	1.98664	0.387349	58.3333	5.12882	1	70	1	180	66	0	1	0	0	1	6	4	800	105	150	140	160
877	1	25	28	6	1	14	97	3900.8	1165.78	116.1	33.5986	3.34609	0.835487	0.0832061	40.2144	10.0412	0	78	2	154	45	0	0	0	0	0	0	1	800	130	150	100	140
878	1	28	29	8	1	12	76.24	5329.39	207.57	41.26	129.166	25.6751	1.84779	0.367298	69.9028	5.03078	0	75	2	166	63	1	0	0	0	0	16	5	750	115	100	120	140
879	1	29	27	8	1	11	92.5	3498.23	253.32	95.93	36.4665	13.8095	0.964245	0.365151	37.8187	2.64068	0	73	1	162	66	1	0	0	0	0	19	0	1100	140	120	110	120
880	1	28	28	3	1	16	100.03	8556.35	142.29	35.88	238.471	60.1332	2.7879	0.703001	85.5378	3.96572	1	55	1	170	91	1	0	0	1	0	15	2	1000	145	150	120	160
881	1	28	29	3	0	8	99.37	8466.45	156.7	36.36	232.851	54.0297	2.73295	0.634142	85.2013	4.30968	0	52	1	162	90	0	0	0	0	0	15	0	800	105	100	130	170
882	1	28	28	5	1	4	128.81	4013.28	109.72	29.72	135.036	36.5775	4.33412	1.17399	31.1566	3.69179	0	56	1	160	80	1	0	0	0	0	12	1	700	110	150	110	140
883	1	29	27	5	0	8	89.84	2154.61	86.46	26.7	80.697	24.9203	3.36479	1.03909	23.9827	3.2382	0	51	2	168	84	0	0	0	0	0	9	2	800	120	300	100	120
884	1	30	29	4	0	2	205.78	7437.43	199.87	54.12	137.425	37.2113	3.80229	1.02957	36.1426	3.69309	0	56	2	150	72	1	0	0	0	0	12	0	1000	110	400	140	160
885	1	29	29	6	0	5	167.23	3834.22	188.9	37.29	102.822	20.2976	4.48458	0.885283	22.9278	5.0657	1	51	1	183	55	0	0	0	1	1	9	2	800	120	200	130	150
886	1	28	27	5	0	7	126.05	4143.24	108.35	26.98	153.567	38.2394	4.67198	1.16336	32.8698	4.01594	1	73	1	162	65	0	0	0	1	0	12	1	900	110	320	120	130
887	1	25	29	4	0	9	345.65	11428.2	428.37	70.83	161.348	26.6785	4.87999	0.806896	33.0631	6.04786	0	89	1	158	63	0	0	0	0	0	5	2	900	100	400	110	130
888	1	27	29	8	0	5	208.08	6842.31	367.03	48.27	141.751	18.6424	4.31075	0.566929	32.8831	7.60369	1	74	1	175	87	1	0	0	0	0	12	3	900	140	100	120	160
889	1	30	28	3	0	6	117.55	8977.62	363.82	57.09	157.254	24.676	2.05903	0.323099	76.3728	6.37274	0	73	1	180	61	1	0	0	0	0	14	2	700	75	250	150	160
890	1	26	28	2	0	7	205.66	4721.8	142.98	28.3	166.848	33.0242	7.26714	1.43838	22.9593	5.0523	1	71	2	174	80	0	1	0	0	0	16	3	900	135	400	120	130
891	1	29	27	3	0	12	96.21	3064.75	111.68	25.52	120.092	27.4422	3.76998	0.861479	31.8548	4.37618	0	70	2	151	60	1	0	0	0	0	9	4	800	135	350	110	160
892	1	28	27	3	0	5	89.87	4609.07	161.39	33.53	137.461	28.5586	2.68029	0.55685	51.286	4.8133	1	54	2	172	85	1	0	0	1	1	12	4	750	130	200	120	170
893	1	28	29	10	1	14	120.67	3412.41	141.86	29.06	117.426	24.0548	4.15244	0.850627	28.2789	4.88162	1	60	2	160	72	0	0	0	0	0	12	2	900	120	300	100	140
894	1	29	28	9	1	12	90.39	5030.81	214.79	61.81	81.3915	23.422	1.46238	0.42083	55.6567	3.475	0	65	1	168	51	0	0	0	0	0	9	2	900	145	450	140	160
895	1	29	28	10	0	3	88.32	3108.45	81.76	27.21	114.239	38.0192	3.24587	1.08023	35.1953	3.00478	1	89	2	162	86	0	0	0	0	0	9	3	1500	150	200	130	160
896	1	29	27	8	0	5	92.51	3366.22	91.42	31.22	107.823	36.8215	2.96316	1.01192	36.3876	2.92825	1	55	2	173	79	0	0	0	1	1	12	1	1000	140	500	110	135
897	1	27	27	3	0	6	465.55	6308.59	409	51.01	123.674	15.4244	9.12664	1.13826	13.5508	8.01804	1	56	2	165	54	0	0	0	0	0	12	2	800	135	150	120	130
898	1	25	27	5	0	8	109.31	1742.86	162.61	29.54	59	10.718	3.70041	0.672222	15.9442	5.50474	1	65	1	180	60	0	0	0	0	1	6	2	800	135	80	130	140
899	1	26	27	4	0	12	98.33	5100.25	421.76	62.74	81.2918	12.0928	1.56726	0.233142	51.8687	6.72235	0	89	1	160	61	0	0	0	0	0	9	3	900	125	150	100	125
900	1	29	28	2	0	1	85.28	4919.43	276.11	63.11	77.9501	17.8169	1.35129	0.308862	57.6856	4.37506	0	56	1	176	55	0	0	0	1	0	12	1	900	105	200	130	145
901	1	30	28	6	0	3	171.48	6142.41	150.87	27.7	221.748	40.7133	6.19061	1.13661	35.82	5.44657	0	60	1	155	80	0	0	0	0	0	12	4	1100	130	150	130	150
902	1	27	27	7	0	5	194.84	7601.73	263.1	48.3	157.386	28.8929	4.03395	0.740555	39.0152	5.4472	1	55	1	172	80	0	0	0	0	0	12	2	800	130	200	130	150
903	1	28	27	6	0	2	162.44	4238.44	119.79	28.18	150.406	35.3823	5.76437	1.35604	26.0923	4.25089	1	78	1	165	90	1	0	0	0	1	3	1	800	140	200	130	155
904	1	27	27	10	0	3	702.8	13739.3	309.53	41.84	328.378	44.3877	16.7973	2.27054	19.5494	7.39794	1	62	2	165	80	0	0	0	0	0	9	2	800	120	400	140	160
905	1	30	27	8	0	1	141.46	4935.58	122.37	27.94	176.649	40.3333	5.06299	1.156	34.8903	4.37974	0	88	1	158	64	0	0	0	0	0	4	1	1600	110	250	140	170
906	1	26	27	4	0	4	98.27	3552.1	130.3	26.61	133.487	27.2609	3.69297	0.754183	36.1463	4.89666	0	81	1	162	71	0	0	0	0	0	6	3	900	135	100	110	140
907	1	30	27	9	0	6	86.59	1154.19	437.93	59.21	19.4932	2.63556	1.46242	0.197726	13.3294	7.39622	1	86	1	162	80	0	0	0	1	0	16	2	800	140	50	120	160
908	1	28	28	7	0	7	365.65	8349.67	248.37	33.55	248.872	33.6179	10.8987	1.4722	22.8351	7.40298	0	71	1	150	75	1	0	0	0	0	9	1	900	140	80	130	150
909	1	30	27	8	0	3	108.85	2844.16	90.89	25.52	111.448	31.2923	4.26528	1.1976	26.1292	3.56152	1	84	1	168	89	1	0	0	0	0	9	3	800	110	170	120	140
910	1	27	28	5	0	4	346	8321.63	198.12	49.14	169.345	42.003	7.04111	1.74642	24.051	4.03175	0	56	2	162	77	0	0	0	0	0	9	2	800	130	180	100	125
911	1	30	29	7	0	8	88.1	7881.09	64.91	21.93	359.375	121.416	4.01733	1.35726	89.4562	2.95987	1	87	1	174	72	0	0	0	1	1	6	3	800	135	150	130	160
912	1	27	27	11	0	3	120.14	2588.35	94.5	53.74	48.1643	27.3899	2.23558	1.27132	21.5444	1.75847	1	88	2	166	68	0	0	0	0	0	9	2	900	120	220	100	140
913	1	30	27	7	0	5	117.74	4402.8	151.57	30.34	145.115	29.048	3.88069	0.776803	37.3943	4.99572	1	53	2	170	68	0	0	0	0	0	16	2	800	90	350	110	130
914	1	30	27	5	0	3	273.07	7981.39	224.44	36.62	217.952	35.5614	7.45685	1.21667	29.2284	6.12889	1	76	1	155	64	1	0	0	0	0	16	3	800	105	100	100	145
915	1	29	28	8	0	6	113.13	8260.28	540.42	61.8	133.661	15.2849	1.83058	0.209337	73.0158	8.74466	1	65	1	165	88	0	0	0	0	0	6	1	800	110	150	145	175
916	1	27	27	9	0	3	112.81	1583.38	127.18	31.33	50.5388	12.4499	3.6007	0.887011	14.0358	4.05937	1	78	1	168	79	1	0	0	0	0	16	2	700	90	200	130	145
917	1	25	27	6	0	8	145.09	5406.47	155.49	31.63	170.929	34.7705	4.5871	0.933115	37.2629	4.9159	1	59	2	175	80	0	0	0	0	0	9	2	1000	140	200	120	155
918	1	28	28	9	0	2	139.13	5529.85	107.22	25.42	217.539	51.5748	5.47325	1.29761	39.7459	4.21794	1	64	2	174	85	0	0	0	1	1	12	1	1000	135	250	120	130
919	1	30	29	6	0	4	282	6381.12	159.46	30.46	209.492	40.0171	9.25804	1.76847	22.6281	5.23506	1	68	1	173	90	0	0	0	0	0	16	1	700	115	300	130	170
920	1	29	28	8	0	1	118.57	1469.23	84.91	23.72	61.9406	17.3034	4.99874	1.39642	12.3912	3.57968	0	82	2	160	65	0	0	0	0	0	9	2	800	80	200	120	160
921	1	30	27	3	0	1	96.78	3603.89	339.22	50.27	71.6907	10.624	1.9252	0.285302	37.238	6.74796	0	88	2	155	66	1	0	0	0	0	16	3	1000	125	300	130	140
922	1	30	28	6	0	3	95.59	2468.19	317.25	56.75	43.4923	7.77995	1.68441	0.301308	25.8206	5.59031	1	65	1	171	86	1	0	0	1	1	16	2	700	120	200	120	150
923	1	30	30	8	0	7	117.28	1892.81	90.91	24.33	77.7974	20.8207	4.82039	1.29007	16.1392	3.73654	0	83	2	164	80	0	0	0	0	0	9	1	800	120	250	130	160
924	1	29	28	5	0	3	85.07	3498.23	304.58	34.16	102.407	11.4854	2.49034	0.279303	41.1218	8.91628	0	69	2	165	70	0	0	0	0	0	12	1	800	130	250	130	150
925	1	29	28	8	0	1	291.75	5610.01	155.57	31.53	177.926	36.061	9.25309	1.87536	19.2288	4.93403	1	69	1	160	75	0	1	0	1	0	9	2	800	105	800	110	130
926	1	30	28	3	0	1	116.74	2921.42	104.76	23.31	125.329	27.8868	5.00815	1.11436	25.025	4.49421	1	63	2	185	80	1	0	0	1	1	10	2	700	110	400	130	140
927	1	30	28	2	0	14	315.18	5726.81	155.58	30.91	185.274	36.8094	10.1967	2.02584	18.17	5.03332	1	64	1	172	75	0	0	0	0	0	9	2	1000	130	100	130	150
928	1	30	28	10	0	1	89.01	8765.59	188.95	32.63	268.636	46.3911	2.72786	0.471077	98.4787	5.79068	0	66	1	180	66	0	0	0	0	0	12	2	900	120	250	140	150
929	1	29	28	2	0	1	267.84	5076.85	172.65	33.29	152.504	29.4054	8.04566	1.55135	18.9548	5.18624	0	68	2	155	65	0	0	0	0	0	9	3	1000	130	400	150	160
930	1	25	28	10	0	2	103.62	6693.99	332.49	57.14	117.151	20.1329	1.81344	0.311648	64.6013	5.81887	0	77	1	175	66.7	1	0	0	0	0	1	2	900	130	100	120	150
931	1	26	29	10	0	1	174.44	2934.36	138.15	31.82	92.2175	21.2404	5.48209	1.26269	16.8216	4.34161	0	67	1	171	62	0	0	0	0	0	1	2	800	135	250	110	120
932	1	29	29	6	0	1	318.62	3980.5	126.84	29.37	135.529	31.3821	10.8485	2.51198	12.4929	4.31869	1	69	1	160	65	0	0	0	1	1	9	2	700	70	300	130	140
933	1	26	28	7	0	13	928.51	9792.19	273.22	52.98	184.828	35.8399	17.5257	3.3984	10.5461	5.15704	0	67	1	162	61	0	0	0	0	0	2	1	1000	140	250	110	140
934	1	29	27	2	0	11	268.28	2711.17	129.31	26.86	100.937	20.9664	9.98809	2.0747	10.1057	4.81422	1	82	2	162	82	0	0	0	0	0	16	4	1000	130	200	120	140
935	1	30	30	4	0	1	86.93	3645.2	182.38	36.34	100.308	19.9868	2.39213	0.476642	41.9326	5.01871	0	64	2	158	63	0	0	0	0	0	9	4	1000	110	220	120	140
936	1	30	28	6	0	9	331.64	5401.78	260.67	45.04	119.933	20.7227	7.36323	1.27226	16.2881	5.78752	0	63	2	160	71	0	0	0	0	0	12	1	1000	140	250	110	120
937	1	25	29	2	0	8	85.46	8426.55	171.88	39.82	211.616	49.0258	2.14616	0.497207	98.6023	4.31642	1	67	2	169	92	0	1	0	0	1	7	5	900	130	300	110	120
938	1	29	29	2	0	1	85.03	5340.04	110.98	26.44	201.968	48.1171	3.21596	0.766174	62.8018	4.19743	1	66	1	172	77	0	0	0	0	0	16	4	900	130	250	110	140
939	1	29	28	7	0	2	95.72	5973.46	103.79	25.08	238.176	57.5533	3.81659	0.922247	62.4056	4.13836	0	64	2	165	75	1	0	0	0	0	9	2	800	90	150	110	170
940	1	27	28	5	0	1	91.5	11062.6	267.95	54.11	204.447	41.2861	1.691	0.341482	120.903	4.95195	1	66	2	153	70	0	0	0	1	1	6	4	800	130	80	140	170
941	1	30	29	10	0	3	85.14	5203.45	119.1	27.62	188.394	43.6898	3.08255	0.714861	61.1164	4.31209	0	83	1	157	61	0	0	0	0	0	16	4	800	130	200	130	150
942	1	29	29	5	0	7	93.86	5153.35	304.57	35.98	143.228	16.9201	2.60867	0.308172	54.9046	8.46498	1	63	2	165	90	0	0	0	0	0	9	3	900	110	150	110	120
943	1	30	30	4	0	2	304.88	2322.57	85.68	25.83	89.9175	27.1075	11.8033	3.55836	7.61798	3.31707	1	81	1	170	90	1	0	0	0	0	24	3	1000	120	400	120	160
944	1	29	28	4	0	7	183.98	4332.08	416.8	32.63	132.764	10.3937	5.63837	0.441411	23.5465	12.7735	1	69	2	173	62	0	0	0	1	1	5	0	800	145	200	130	140
945	1	29	30	4	0	3	313.43	2186.99	94.43	26.71	81.8791	23.1599	11.7346	3.31918	6.9776	3.53538	1	65	1	180	86	0	0	0	0	1	9	2	800	120	150	110	160
946	1	25	27	9	0	7	766.88	10800	298.23	55.06	196.15	36.2137	13.9281	2.57144	14.083	5.41645	0	64	1	160	78	1	0	0	0	0	1	1	800	100	80	110	130
947	1	30	27	3	0	2	210.39	2384.27	301.57	30.92	77.1109	7.90619	6.80433	0.697649	11.3326	9.75323	0	63	1	163	67	0	0	0	0	0	14	1	800	120	150	130	160
948	1	27	28	3	0	1	231.66	4481.77	242.97	31.3	143.188	18.4458	7.40128	0.953451	19.3463	7.76262	1	82	1	168	66	0	0	0	0	0	15	2	800	135	150	140	155
949	1	30	29	7	0	2	165.62	2031.51	152.13	32.04	63.4054	13.3538	5.16916	1.08867	12.2661	4.74813	1	69	1	171	56	0	0	0	1	1	14	1	900	90	50	130	165
950	1	30	28	13	0	7	325.73	5470.5	247.44	46.52	117.595	22.1084	7.00193	1.3164	16.7946	5.319	1	67	1	172	87	1	0	0	0	1	9	4	900	140	80	110	130
951	1	30	28	6	0	2	85.35	4339.49	270.33	33.46	129.692	16.0526	2.55081	0.315725	50.8435	8.0792	0	69	1	165	80	0	0	1	1	0	12	0	800	130	200	140	155
952	1	30	29	7	0	5	387.37	3203.71	144.93	34.86	91.9022	22.1052	11.1122	2.67281	8.27041	4.15749	0	89	1	155	58	0	0	0	0	0	6	1	800	125	300	110	125
953	1	29	27	5	0	1	259.1	3196.54	137.21	30.15	106.021	23.2967	8.5937	1.88835	12.3371	4.55091	1	66	2	175	65	0	0	0	0	0	19	2	1000	110	150	110	140
954	1	28	29	11	0	5	86.37	4088.85	172.85	52.41	78.0166	23.6555	1.64797	0.499682	47.3411	3.29803	0	60	1	160	64	1	1	0	0	0	9	3	800	120	400	130	160
955	1	30	30	8	0	2	238.92	2312.92	127.68	30.39	76.1079	18.115	7.8618	1.87124	9.68073	4.20138	0	84	1	162	57	0	0	0	1	0	16	3	750	110	150	110	150
956	1	25	27	11	1	13	86.37	3368.5	440.68	27.32	123.298	7.64387	3.16142	0.195993	39.0008	16.1303	1	60	1	172	59	0	0	0	0	1	6	4	750	110	250	150	170
957	1	26	28	15	0	5	87.644	2369.51	128.64	31.6547	74.8549	18.4197	2.76875	0.681312	27.0356	4.06385	0	68	1	163	55	0	0	0	0	0	6	0	900	110	200	140	170
958	1	26	28	16	1	7	322.65	2868.64	126.64	36.5446	78.497	22.6519	8.82894	2.54777	8.89088	3.46535	1	60	1	171	55	0	0	0	0	0	2	3	800	120	150	120	150
959	1	25	28	12	0	5	636.654	3281.65	225.678	40.5484	80.9317	14.5413	15.7011	2.82107	5.15453	5.56565	0	68	2	165	50	0	0	0	0	0	9	2	800	120	450	110	120
960	1	27	28	11	0	7	288.643	11586.6	584.31	68.4661	169.232	19.8296	4.21585	0.493989	40.1418	8.5343	0	68	1	163	50	1	0	0	0	0	6	2	700	75	600	110	150
961	1	26	28	8	0	11	385.645	20548.4	185.64	88.6452	231.805	110.689	4.35043	2.07738	53.2831	2.09419	1	74	1	175	76	0	1	0	0	1	9	1	900	140	250	130	155
962	1	25	29	7	0	5	644.646	4853.64	689.64	66.6484	72.8246	7.03793	9.67234	0.934757	7.52916	10.3474	0	82	1	158	76	1	0	0	0	0	9	2	800	120	20	130	145
963	1	26	28	13	0	4	521.158	7543.34	223.41	58.6466	128.624	33.7646	8.88641	2.33274	14.4742	3.80943	0	67	1	165	46	1	0	0	0	0	6	2	800	120	400	110	155
964	1	27	28	10	0	3	248.354	6523.31	315.64	45.3548	143.828	20.6669	5.4758	0.786827	26.2662	6.95935	0	66	1	160	70	0	0	0	0	0	9	1	1000	145	100	130	155
965	1	29	28	4	0	1	148.364	4254.33	154.64	38.6455	110.086	27.5112	3.8391	0.959415	28.6749	4.0015	1	65	1	170	49	0	1	0	1	1	9	2	800	110	200	150	165
966	1	30	27	6	0	1	188.644	2605.67	123.34	65.5648	39.7419	21.1259	2.87721	1.52946	13.8126	1.88119	0	85	1	162	67	0	0	0	0	0	16	0	700	65	150	120	160
967	1	27	29	3	0	2	346.467	7563.25	365.87	78.6442	96.1705	20.672	4.4055	0.946968	21.8296	4.65222	0	70	1	169	88	1	0	1	0	0	9	0	800	110	300	120	150
968	1	29	30	1	0	3	125.348	2503.64	115.64	43.6584	57.3461	21.6503	2.87111	1.08395	19.9735	2.64875	0	66	1	160	63	1	0	0	0	0	5	3	1000	100	150	110	120
969	1	24	29	4	0	3	553.21	15632.6	653.68	78.3454	199.535	23.9148	7.06117	0.846301	28.2581	8.34357	0	71	2	158	65	1	1	0	0	0	5	2	900	115	400	140	160
970	1	24	27	3	0	8	746.34	10256.9	564.34	86.3541	118.777	18.175	8.64279	1.3225	13.7429	6.53518	0	67	1	167	70	0	0	1	0	0	0	3	800	100	80	140	160
971	1	29	29	8	0	4	643.51	7563.32	752.34	89.4861	84.5195	10.0531	7.19117	0.855345	11.7532	8.40734	0	71	1	172	52	1	1	0	0	0	5	2	800	145	150	110	145
972	1	26	29	11	0	3	644.64	8512.21	365.21	68.6466	124	23.3077	9.39071	1.76512	13.2046	5.32015	1	66	2	170	79	1	1	0	0	1	5	1	900	130	800	110	130
973	1	28	27	6	0	5	442.34	3654.15	360.32	71.6499	51.0001	10.1414	6.17363	1.22763	8.26095	5.0289	0	74	1	174	75	1	0	0	0	0	8	4	900	110	300	110	125
974	1	29	28	6	0	12	443.65	7653.25	485.361	35.6412	214.73	15.7682	12.4477	0.914062	17.2506	13.618	0	78	1	156	70	1	1	0	0	0	5	1	1000	140	150	120	150
975	1	28	29	2	0	7	732.54	10563.9	852.651	89.6542	117.829	12.3894	8.17073	0.859132	14.4209	9.51044	1	67	2	173	79	0	0	0	0	1	9	3	1000	125	250	130	145
976	1	28	28	2	0	11	443.65	6832.36	693.564	85.3614	80.0404	9.85109	5.19731	0.639667	15.4003	8.12503	1	73	1	165	55	0	0	0	1	0	10	2	750	70	150	120	150
977	1	28	29	1	0	5	355.15	5632.32	258.644	32.6462	172.526	21.7763	10.8788	1.37312	15.859	7.92264	1	73	1	172	70	1	0	0	1	0	2	3	900	90	350	120	155
978	1	28	28	3	0	7	408.012	6532.31	198.647	46.6451	140.043	32.884	8.74716	2.05396	16.0101	4.25869	1	63	1	175	62	1	1	0	1	1	9	2	900	110	250	120	150
979	1	27	28	2	0	5	213.641	3562.36	205.647	36.3417	98.024	17.3227	5.87867	1.03887	16.6745	5.65871	1	79	1	168	80	1	0	0	0	1	5	6	750	110	180	130	140
980	1	28	29	2	0	11	551.647	6532.15	356.158	56.3411	115.939	18.3406	9.7912	1.54888	11.8412	6.32146	1	69	2	173	70	1	0	0	1	0	10	1	800	110	220	110	170
981	1	27	29	13	0	3	149.642	2651.25	452.36	56.3154	47.0786	5.86093	2.65721	0.330803	17.7173	8.03262	0	64	2	168	77	0	1	0	0	0	5	4	900	140	300	110	120
982	1	25	28	1	0	2	225.648	4102.35	365.31	58.9433	69.5982	11.2298	3.82822	0.617689	18.1803	6.19765	0	69	2	156	72	0	0	0	0	0	0	1	900	140	250	110	135
983	1	27	29	3	0	8	315.642	3025.64	423.31	78.6454	38.4719	7.14758	4.01348	0.745652	9.58567	5.38251	1	64	1	176	55	0	0	0	0	0	12	2	750	95	450	100	135
984	1	27	28	2	1	11	705.326	8532.64	412.35	81.2156	105.062	20.6927	8.68461	1.7105	12.0974	5.07723	1	84	1	176	80	1	0	0	0	0	9	1	800	135	350	110	130
985	1	25	27	14	1	15	791.32	15231.3	563.21	65.3215	233.175	27.0437	12.1142	1.40502	19.248	8.62212	0	65	1	162	62	1	1	0	0	0	0	3	800	120	250	110	150
986	1	25	28	6	0	10	375.65	8123.21	215.31	46.3512	175.253	37.728	8.10443	1.74469	21.6244	4.64519	1	79	2	170	75	1	1	0	0	0	5	4	700	115	300	120	140
987	1	24	29	2	1	8	892.21	10253	563.21	27.1723	377.333	18.2046	32.8353	1.58415	11.4917	20.7274	1	68	1	163	69	0	0	0	0	0	12	2	700	120	150	140	150
988	0	30	28	2	0	11	77.3532	2405.65	281.451	30.5282	78.8009	8.54731	2.53383	0.274837	31.0996	9.21938	0	56	1	160	58	0	0	0	0	0	12	2	900	120	250	140	150
989	0	27	29	6	0	4	233.457	1034.06	240.653	11.2432	91.972	4.2969	20.7643	0.9701	4.42934	21.4043	1	74	1	160	85	1	0	0	0	1	9	2	800	120	250	110	130
990	0	26	28	3	0	8	115.822	3654.15	202.899	70.8874	51.5487	18.0097	1.63389	0.570836	31.5497	2.86227	1	64	2	175	83	0	0	0	0	1	6	0	700	110	150	115	130
991	0	28	28	4	0	4	68.9256	1220.51	203.65	44.5645	27.3875	5.99317	1.54665	0.338451	17.7076	4.56978	0	40	1	153	57	0	0	0	0	0	16	4	1000	110	120	100	170
992	0	26	28	2	0	3	325.64	4562.65	326.21	46.6465	97.8133	13.9868	6.98102	0.998253	14.0113	6.99324	0	60	1	155	54	1	0	0	0	0	6	2	800	140	350	120	150
993	0	27	28	4	0	6	235.36	3562.21	452.65	36.6412	97.2187	7.86968	6.42337	0.51996	15.1352	12.3536	1	60	1	175	72	0	0	0	0	0	6	3	700	70	200	110	150
994	0	26	29	3	0	6	322.34	10235.6	635.65	75.3651	135.814	16.1027	4.27705	0.507103	31.7542	8.43428	0	70	1	158	62	0	0	0	0	0	9	1	800	120	350	110	140
995	0	29	28	2	0	9	235.36	2589.65	412.35	56.3644	45.9448	6.28022	4.17569	0.570777	11.0029	7.31579	0	42	1	160	73	0	0	0	0	0	16	4	900	110	100	120	130
996	0	26	29	5	0	14	563.22	5621.32	399.56	74.6541	75.2982	14.0688	7.54439	1.4096	9.98068	5.35215	0	70	1	160	70	0	0	0	0	0	6	0	900	100	400	110	120
997	0	27	28	1	0	9	526.31	7852.34	321.54	54.6446	143.698	24.421	9.63151	1.63684	14.9196	5.8842	1	64	1	168	75	1	0	0	0	1	6	1	1000	140	550	120	130
998	0	29	29	7	0	5	256.67	5441.65	533.36	99.3146	54.792	10.2026	2.58441	0.481232	21.201	5.37041	1	60	1	176	67	0	0	0	1	0	9	1	800	120	350	110	130
999	0	26	28	3	0	7	754.36	14236.6	589.65	105.354	135.132	24.1442	7.16027	1.27934	18.8725	5.59687	1	88	1	172	54	1	1	0	0	0	12	3	900	115	350	120	160
1000	0	28	28	2	0	3	125.66	3075.66	476.24	38.6418	79.5941	6.45821	3.25192	0.263859	24.476	12.3245	0	74	1	155	70	0	0	0	0	0	12	1	800	110	300	120	170
1001	0	26	28	10	0	5	365.21	11255.4	561.46	68.6441	163.967	20.0466	5.32034	0.650465	30.8189	8.17929	0	73	1	168	71	1	0	0	0	0	9	2	1000	130	100	130	140
1002	0	24	28	3	0	12	745.64	18241.3	356.64	67.6411	269.678	51.1478	11.0235	2.09074	24.464	5.27253	1	67	1	172	64	1	0	0	0	0	5	2	900	90	150	125	150
1003	0	27	29	2	0	8	348.67	7531.66	254.65	25.3671	296.907	29.5765	13.745	1.36921	21.6011	10.0386	1	63	1	170	57	0	0	0	1	1	12	3	900	110	200	120	170
1004	0	26	29	1	1	11	563.31	13586.3	456.363	79.6412	170.594	29.7708	7.0731	1.23435	24.1187	5.73024	0	81	2	160	82	0	1	1	0	0	4	4	1000	145	150	120	150
1005	0	24	28	2	0	12	763.15	14362.4	656.22	85.3642	168.248	21.8865	8.93993	1.16295	18.8198	7.6873	0	71	1	158	73	1	0	0	0	0	0	2	800	140	150	110	150
1006	0	26	28	2	0	9	563.21	4530.23	233.34	25.6445	176.655	19.4147	21.9622	2.41369	8.04359	9.09903	0	79	2	152	50	1	0	0	0	0	8	3	800	130	350	110	150
1007	0	29	28	3	0	3	215.64	3562.31	156.35	23.5468	151.286	22.7842	9.15793	1.37921	16.5197	6.63997	1	69	1	162	80	0	0	0	0	0	10	2	900	110	300	130	150
1008	0	29	29	5	0	4	286.54	3631.25	145.66	33.6541	107.899	24.9296	8.51427	1.96718	12.6728	4.32815	0	77	1	158	58	1	0	0	0	0	9	2	800	130	400	130	150
1009	0	26	28	0	0	3	445.351	3968.31	225.364	55.3244	71.728	17.6084	8.04981	1.97614	8.91052	4.0735	0	69	1	154	66	1	1	0	0	0	5	0	800	130	200	140	150
1010	0	27	28	3	0	6	168.64	3654.21	296.767	43.6418	83.7319	12.3134	3.86419	0.568257	21.6687	6.80006	0	84	1	156	70	0	0	1	0	0	9	2	900	130	350	130	150
1011	0	29	28	2	0	3	98.6412	1285.64	236.365	35.6116	36.1017	5.43921	2.76992	0.417326	13.0335	6.6373	0	59	2	160	75	1	0	0	0	0	9	1	700	90	80	120	130
1012	0	27	28	3	0	6	256.64	3846.21	225.64	45.6413	84.2704	17.0458	5.62298	1.13739	14.9868	4.94377	1	66	2	181	66	1	0	0	1	0	9	4	900	130	80	110	130
1013	0	28	29	4	0	3	288.64	2365.64	146.64	32.6541	72.4454	16.1323	8.83932	1.96836	8.19581	4.49071	0	75	1	161	61	1	0	0	0	0	12	1	800	125	80	120	160
1014	0	29	28	1	0	4	185.64	1953.35	312.441	33.3647	58.5455	6.25191	5.56396	0.59416	10.5223	9.36442	0	51	1	162	59	0	0	0	0	0	9	0	800	80	170	150	160
1015	0	24	28	2	0	11	485.635	6582.52	748.61	69.6411	94.5207	8.793	6.9734	0.648716	13.5545	10.7495	1	70	1	164	69	0	0	0	1	0	5	0	700	70	180	120	130
1016	0	27	28	6	0	4	364.64	4826.35	356.14	63.3121	76.2311	13.5518	5.7594	1.02387	13.2359	5.62515	0	66	1	160	65	0	0	0	0	0	6	0	700	75	150	110	160
1017	0	28	29	3	0	5	98.564	2885.64	241.64	23.6877	121.82	11.9419	4.16098	0.407896	29.2768	10.2011	1	79	1	169	80	0	0	0	0	0	10	1	700	120	220	120	170
1018	0	28	28	2	0	2	125.64	3854.65	258.64	31.6477	121.799	14.9035	3.96996	0.485772	30.6801	8.17247	1	56	2	162	72	0	0	0	0	0	12	2	800	105	350	100	140
1019	0	27	29	5	0	1	568.54	3597.52	389.54	65.6423	54.8049	9.2353	8.66118	1.45952	6.32765	5.93428	1	64	2	170	75	1	1	0	0	0	12	2	1000	120	100	140	150
1020	0	28	28	9	0	9	186.64	5693.46	486.31	47.6547	119.473	11.7075	3.91651	0.383788	30.505	10.2049	0	56	2	166	58	0	0	0	0	0	12	2	1000	135	150	130	160
1021	0	29	28	2	0	1	98.654	2350.64	398.64	55.645	42.2435	5.89665	1.77292	0.247476	23.8271	7.16399	0	52	2	166	59	0	0	0	0	0	9	2	900	90	250	110	130
1022	0	24	28	1	0	13	116.354	3825.12	185.64	31.6468	120.869	20.605	3.67666	0.626774	32.8747	5.866	0	89	1	167	65	1	1	0	0	0	6	1	700	120	350	120	130
1023	0	27	29	3	0	4	185.644	4264.64	158.641	36.3416	117.349	26.8823	5.10831	1.17021	22.9721	4.36527	0	71	2	160	67	0	0	0	0	0	9	2	800	135	300	130	140
1024	0	28	29	3	0	1	153.654	6638.32	183.64	25.6416	258.889	36.1485	5.99239	0.836715	43.2029	7.1618	1	67	2	168	67.5	0	0	0	0	0	9	2	1000	125	250	100	150
1025	0	26	28	2	0	7	158.643	7463.22	254.664	48.548	153.729	29.3061	3.26776	0.62295	47.0441	5.24561	1	69	2	175	65	0	0	0	0	1	7	4	900	110	150	130	145
1026	0	25	29	6	0	9	125.349	3654.24	153.348	31.6467	115.47	23.8297	3.96089	0.817415	29.1525	4.84562	1	73	1	176	72	1	1	0	1	0	9	3	800	120	200	130	150
1027	0	29	28	3	0	4	115.654	3564.64	254.64	42.3185	84.2336	13.9987	2.73294	0.454187	30.8216	6.01723	1	77	1	175	80	1	0	0	0	0	10	4	700	80	220	130	150
1028	0	28	28	1	0	3	265.64	8423.61	153.64	56.6546	148.684	54.8269	4.68876	1.72898	31.7106	2.71187	1	57	1	178	60	0	0	0	0	0	9	0	700	120	350	130	170
1029	0	28	29	2	0	4	235.21	5466.64	152.54	28.6475	190.824	35.8374	8.21049	1.54196	23.2415	5.32472	0	76	1	160	75	1	0	1	0	0	9	2	900	110	200	140	170
1030	0	28	28	1	0	3	425.31	11537.3	456.31	96.6468	119.376	25.284	4.40066	0.932064	27.1269	4.72142	1	66	1	180	65	0	0	0	0	0	10	0	800	125	100	140	170
1031	0	28	27	2	1	8	156.634	5357.31	155.654	36.6548	146.156	34.4181	4.27322	1.0063	34.2027	4.24648	0	65	2	160	55	1	0	0	0	0	6	3	700	120	400	110	130
1032	0	25	27	2	0	9	185.641	5656.64	156.64	26.6484	212.269	36.1124	6.96631	1.18514	30.4709	5.87803	0	68	1	150	55	0	0	0	0	0	0	2	1000	125	350	120	160
1033	0	27	28	5	0	6	358.616	15343.6	236.64	48.6466	315.41	64.8396	7.37185	1.51545	42.7858	4.86447	0	60	2	170	72	0	0	0	0	0	10	2	800	140	200	130	160
1034	0	29	28	3	0	10	108.646	2563.64	87.6464	19.6416	130.521	29.2498	5.53142	1.23959	23.5963	4.46228	0	59	1	164	71	1	0	0	0	0	12	1	700	60	150	120	130
1035	0	27	27	1	0	7	125.645	7531.65	448.64	76.5456	98.3944	16.7877	1.64144	0.280058	59.9439	5.86108	0	65	1	166	81	1	0	0	0	0	0	2	800	110	400	100	140
1036	0	28	28	1	0	7	108.649	1756.54	108.34	28.6541	61.3015	16.2132	3.79174	1.00285	16.1671	3.78096	0	56	2	170	75	0	0	0	0	0	9	2	900	120	300	110	130
1037	0	28	27	3	0	5	175.346	2633.16	215.64	33.6485	78.2548	12.2109	5.21111	0.813142	15.0169	6.40861	0	54	1	154	40	0	0	0	0	0	9	1	900	110	250	130	140
1038	0	29	28	2	0	9	135.648	1763.64	125.649	26.6486	66.1813	14.0362	5.09025	1.07958	13.0016	4.71503	0	83	2	164	82	1	0	0	0	0	12	2	1000	140	150	130	150
1039	0	29	28	8	0	1	256.646	15256.6	178.34	35.648	427.98	85.5481	7.19945	1.43908	59.4462	5.00281	0	67	1	165	70	0	0	0	0	0	10	0	800	110	150	140	150
1040	0	28	27	1	0	1	118.645	15334.6	172.645	31.6484	484.532	88.8219	3.74885	0.687219	129.248	5.45509	0	75	1	175	75	1	0	0	1	0	6	0	900	120	150	150	160
1041	0	28	28	1	0	4	324.464	2563.15	97.348	28.346	90.4237	26.3298	11.4466	3.33303	7.89964	3.43428	0	61	2	166	58	1	1	0	0	0	10	3	800	120	250	120	140
1042	0	28	27	8	0	5	345.64	2816.64	105.655	28.15	100.058	26.659	12.2785	3.27141	8.14907	3.75327	0	65	2	160	73	0	1	0	0	0	9	2	1000	145	200	110	135
1043	0	27	27	2	0	8	88.6416	2155.64	77.2315	26.614	80.9965	27.9114	3.33064	1.14774	24.3186	2.90191	0	78	1	153	90	1	1	0	0	0	9	3	900	120	150	130	140
1044	0	27	28	6	1	15	96.1561	5821.51	256.64	49.448	117.73	22.6836	1.94459	0.374673	60.5423	5.1901	0	63	1	165	82	1	0	0	1	0	9	2	900	130	450	110	140
1045	0	26	29	3	0	9	106.648	8456.26	215.548	44.346	190.688	39.2315	2.40491	0.494776	79.2914	4.8606	0	76	1	172	80	0	0	0	0	0	9	1	1000	140	600	120	140
1046	0	27	28	1	0	5	135.64	5836.65	158.64	36.645	159.276	36.7918	3.70146	0.855018	43.0305	4.3291	0	58	1	168	88	0	0	0	0	0	9	4	800	110	250	120	140
1047	0	29	28	1	0	6	154.64	4654.65	138.646	39.646	117.405	33.5722	3.90052	1.11536	30.0999	3.4971	0	54	2	162	61	1	0	0	0	0	9	1	800	130	50	110	120
1048	0	29	28	1	0	4	258.646	5683.25	201.64	38.645	147.063	28.1852	6.69287	1.28271	21.9731	5.21775	0	55	1	173	80	0	0	0	1	1	0	3	900	90	350	110	125
1049	0	29	28	1	0	5	108.659	3648.65	105.355	36.545	99.8398	34.6321	2.97329	1.03136	33.5789	2.88287	0	65	2	177	70	0	1	0	0	0	9	2	800	130	100	110	140
1050	0	29	28	4	0	1	182.341	6152.54	158.665	44.3465	138.738	38.777	4.11175	1.14922	33.7419	3.57784	0	56	2	158	90	0	0	0	0	0	9	3	800	110	200	110	155
1051	0	28	28	2	1	3	95.541	2554.64	96.614	33.654	75.909	26.4417	2.83892	0.988894	26.7387	2.8708	0	90	1	171	63	0	0	0	0	0	16	4	900	125	150	140	180
1052	0	29	28	3	0	4	187.64	6448.55	253.651	44.6546	144.409	25.4229	4.20203	0.739755	34.3666	5.6803	0	66	1	150	54	0	0	0	0	0	12	2	700	80	300	130	150
1053	0	28	28	5	0	1	105.564	3485.65	105.565	33.648	103.591	33.019	3.1373	0.999993	33.0193	3.13732	0	85	1	174	65	1	0	0	0	0	16	6	900	115	150	110	120
1054	0	27	27	3	0	5	256.64	6551.56	174.64	33.648	194.709	37.5147	7.6272	1.46954	25.5282	5.1902	0	70	1	173	65	0	0	0	0	0	3	1	800	145	400	120	165
1055	0	29	28	2	0	6	105.64	1792.16	218.64	44.645	40.1425	8.19685	2.36622	0.483169	16.9648	4.8973	0	68	2	160	74	0	0	0	0	0	9	4	800	135	80	130	145
1056	0	27	28	2	0	9	256.645	9531.65	254	56.654	168.243	37.5262	4.53004	1.01041	37.1394	4.48336	0	58	2	158	55	1	0	0	0	0	9	1	700	80	150	110	135
1057	0	26	27	10	0	5	256.64	13526.6	285.654	46.6554	289.927	47.3532	5.50076	0.89843	52.7067	6.12264	0	67	1	170	77	0	0	0	0	0	9	2	700	75	800	110	145
1058	0	27	27	2	0	8	465.641	9825.35	187.234	28.64	343.064	52.4763	16.2584	2.48695	21.1007	6.5375	0	58	1	170	75	1	0	0	0	0	16	1	700	100	300	130	160
1059	0	28	28	6	0	3	135.654	2863.41	105.645	28.645	99.9619	27.1041	4.7357	1.28406	21.1082	3.68808	0	53	2	162	105	1	0	0	0	0	10	3	800	90	150	140	165
1060	0	26	27	8	0	12	405.64	9531.64	205.64	38.1545	249.817	46.3511	10.6315	1.97257	23.4978	5.38967	0	52	1	178	45	0	0	0	0	0	9	4	1000	125	250	130	160
1061	0	28	27	2	0	3	283.455	4816.64	286.64	46.6345	103.285	16.8038	6.07823	0.988889	16.9926	6.14652	0	59	1	176	60	0	0	0	0	0	10	2	1000	110	150	110	120
1062	0	26	28	5	0	6	168.646	3955.65	98.645	28.6415	138.109	40.0998	5.88816	1.70962	23.4554	3.44413	0	69	1	162	90	0	0	0	1	1	5	1	900	110	350	130	140
1063	0	28	27	1	0	6	156.646	6634.57	158.64	39.6545	167.309	41.8215	3.95027	0.987431	42.3539	4.00055	0	76	1	169	76	0	1	0	0	0	8	4	700	80	250	110	150
1064	0	29	27	1	0	8	115.64	4833.16	145.654	33.645	143.652	33.1824	3.43706	0.793936	41.7948	4.32914	0	55	2	152	72	0	0	0	0	0	9	0	800	110	200	120	160
1065	0	28	27	3	0	6	108.641	3645.54	185.64	36.564	99.703	19.6377	2.97126	0.585224	33.5558	5.07713	0	54	1	176	76	0	0	0	0	1	9	1	750	100	250	110	120
1066	0	25	28	1	0	14	138.64	3954.45	145.56	36.6456	107.911	27.1671	3.78326	0.952459	28.5232	3.9721	0	64	1	178	65	0	0	0	0	0	9	1	700	125	200	120	160
1067	0	25	28	3	0	8	482.64	11523.6	178.64	28.6548	402.152	64.5073	16.8433	2.70175	23.8762	6.23421	0	57	1	148	76	1	0	0	0	0	5	3	800	145	250	140	155
1068	0	27	28	2	0	9	105.645	4954.54	168.655	36.6454	135.202	29.3767	2.8829	0.626396	46.898	4.60236	0	63	1	173	80	0	0	0	1	1	5	1	1000	110	350	120	160
1069	0	28	29	5	0	8	125.54	7855.54	156.64	28.644	274.247	50.1503	4.38277	0.801456	62.574	5.46851	0	49	1	164	46	0	0	0	0	0	5	2	800	110	400	145	165
1070	0	27	28	5	0	6	95.64	5264.65	145.64	28.3449	185.735	36.1484	3.37415	0.656688	55.0466	5.13814	0	87	1	164	70	1	0	0	0	0	16	2	750	105	600	120	160
1071	0	25	29	2	1	17	105.64	6354.65	256.45	33.545	189.436	24.7793	3.1492	0.411932	60.1538	7.64495	0	61	1	172	70	0	0	0	0	0	0	3	1000	110	200	110	145
1072	0	29	29	2	0	11	166.64	3944.54	196.565	38.1454	103.408	20.0674	4.36855	0.847762	23.671	5.15303	0	67	2	165	80	1	0	0	0	0	9	4	900	95	400	130	150
1073	0	25	28	1	0	6	265.654	5931.65	256.64	48.645	121.937	23.1127	5.46108	1.03512	22.3285	5.27577	0	84	1	173	64	0	1	0	0	0	9	2	900	95	500	120	150
1074	0	28	29	2	0	13	253.454	4865.54	146.565	31.5486	154.224	33.1973	8.03376	1.7293	19.1969	4.64567	0	63	1	164	76	0	0	0	0	0	9	3	900	120	350	140	150
1075	0	28	28	2	0	9	125.646	4185.56	141.654	31.6475	132.256	29.5478	3.97018	0.886995	33.3122	4.47599	0	73	1	162	55	0	0	0	0	0	5	2	900	125	200	100	120
1076	0	29	29	0	0	8	125.458	3654.65	125.648	35.6548	102.501	29.0864	3.51868	0.998488	29.1304	3.52401	0	63	1	182	68	0	0	0	0	0	9	2	800	130	400	130	140
1077	0	25	29	1	0	8	185.545	4853.65	99.641	29.6473	163.713	48.7113	6.25841	1.86214	26.1589	3.36088	0	76	1	160	65	0	0	0	0	0	5	0	700	75	550	100	115
1078	0	28	28	2	0	7	265.545	11523.6	336.654	57.6455	199.905	34.2299	4.60652	0.788776	43.3962	5.84008	0	63	1	175	63	0	0	0	0	0	16	2	800	115	250	150	165
1079	0	28	29	0	0	9	178	5778.92	168.39	31.27	184.807	34.3187	5.69236	1.05707	32.4658	5.38503	0	62	1	173	90	1	0	0	1	1	8	1	900	130	120	120	145
1080	0	26	28	0	0	8	175.565	3644.64	128.645	29.6454	122.941	28.331	5.92215	1.36472	20.7596	4.33946	0	66	1	170	76	1	0	0	0	1	9	4	1000	135	180	120	140
1081	0	25	28	3	0	15	264.565	6954.54	185.548	36.5645	190.199	37.4811	7.23556	1.42585	26.2867	5.07454	0	86	2	175	80	1	1	1	0	0	9	1	800	100	220	130	160
1082	0	27	29	1	0	6	115.654	5961.54	157.646	33.4544	178.199	37.8161	3.45706	0.733633	51.5463	4.71225	0	82	1	173	76	0	0	0	1	0	5	0	900	140	300	150	160
1083	0	25	28	4	0	8	115.648	3954.64	187.54	25.648	154.189	21.0869	4.50907	0.61666	34.1954	7.31207	0	69	2	172	75	1	0	1	0	0	9	0	700	100	250	130	150
1084	0	27	28	1	0	6	364.415	6934.65	267.645	36.645	189.239	25.9099	9.94448	1.36156	19.0295	7.30372	0	49	1	157	67	0	0	0	0	0	16	0	900	130	450	110	125
1085	0	28	29	1	0	6	253.645	7864.66	365.54	49.548	158.728	21.5152	5.11918	0.693891	31.0065	7.37749	0	68	1	165	78	1	1	0	0	0	9	1	800	130	350	105	125
1086	0	27	27	3	0	12	346.645	3155.65	145.659	28.648	110.153	21.6647	12.1001	2.37984	9.10342	5.08444	0	67	1	162	88	0	0	0	0	0	9	2	800	110	250	120	155
1087	0	28	28	4	0	9	226.648	2644.65	124.648	36.545	72.3668	21.2169	6.20189	1.8183	11.6685	3.41081	0	76	1	169	78	1	0	0	0	0	12	2	900	125	300	110	135
1088	0	25	28	3	1	13	265.545	21456.4	205.5	46.4541	461.885	104.411	5.71629	1.29219	80.8015	4.42372	0	75	1	175	70	0	0	0	0	0	5	2	800	80	150	140	150
1089	0	27	28	3	0	6	542.654	14562.6	157.648	33.1544	439.237	92.3744	16.3675	3.44219	26.836	4.75496	0	68	2	182	75	1	0	1	0	0	9	2	700	70	250	120	135
1090	0	25	28	3	0	9	215.64	3658.65	145.64	46.48	78.7146	25.1212	4.63941	1.48064	16.9665	3.13339	0	81	2	162	67	0	0	1	0	0	5	1	800	145	250	120	150
1091	0	29	29	2	0	7	566.45	1158.46	253.15	49.649	23.3331	4.5762	11.4091	2.23761	2.04513	5.09879	0	68	2	176	75	0	0	0	0	0	12	2	900	110	150	120	145
1092	0	28	27	1	0	9	76.151	20551.7	165.64	38.6415	531.855	124.074	1.97071	0.459738	269.88	4.28658	0	69	1	175	45	1	0	1	0	0	10	2	800	85	120	160	170
1093	0	27	28	1	0	15	169.645	1563.15	166.641	33.645	46.4601	9.38034	5.04221	1.01803	9.21424	4.95292	0	66	2	163	60	0	0	0	0	0	12	4	800	115	350	120	145
1094	0	26	27	1	0	7	356.646	5215.64	125.65	36.6415	142.342	41.5093	9.73338	2.83841	14.6242	3.42917	0	71	1	162	56	1	1	1	0	0	8	3	1000	135	200	130	165
1095	0	29	29	4	0	9	398.641	5934.65	256.656	49.64	119.554	23.123	8.03064	1.55321	14.8872	5.17035	0	58	2	170	72	0	0	0	0	0	9	4	900	110	350	110	130
1096	0	29	28	4	0	4	452.564	3645.26	256.654	44.6546	81.6324	14.203	10.1348	1.76332	8.05468	5.74754	0	69	1	160	77	0	0	0	0	0	9	1	1000	135	100	120	155
1097	0	27	28	4	0	8	256.645	5632.65	482.45	69.6464	80.8749	11.6751	3.68497	0.531962	21.9472	6.92713	0	57	1	168	72	1	0	0	0	0	9	2	1000	120	400	120	150
1098	0	29	29	1	0	7	485.45	6534.59	185.64	36.415	179.448	35.2003	13.331	2.61501	13.4609	5.0979	0	60	1	184	92	1	1	1	0	0	9	2	800	115	550	110	120
1099	0	29	28	4	0	6	448.64	5682.53	256.64	39.5645	143.627	22.142	11.3395	1.74813	12.6661	6.48662	0	73	1	153	71	0	0	0	0	0	9	1	800	110	350	130	160
1100	0	29	27	3	0	8	653.45	5921.56	188.64	44.645	132.637	31.3908	14.6366	3.46401	9.06199	4.22533	0	65	1	161	58	1	0	1	0	0	16	2	1000	110	350	120	160
1101	0	29	28	4	0	6	753.25	3954.54	185.65	35.6541	110.914	21.3011	21.1266	4.05737	5.24997	5.20697	0	64	1	178	75	0	0	0	0	0	9	0	750	85	200	130	150
1102	0	28	29	6	0	9	455.54	7465.64	268.546	66.545	112.189	27.8002	6.84559	1.69632	16.3885	4.03555	0	69	1	170	67	1	1	1	0	0	9	0	750	90	220	130	140
1103	0	27	29	15	0	5	264.564	2853.45	1683.41	44.6465	63.9121	1.69504	5.92575	0.157159	10.7855	37.7054	0	65	1	174	68	0	1	0	0	0	9	3	800	110	350	120	175
1104	0	29	28	12	0	4	256.65	4833.65	162.45	38.15	126.701	29.7547	6.72739	1.57987	18.8336	4.25819	0	50	2	158	65	0	0	0	0	0	9	2	900	110	200	110	145
1105	0	27	28	10	0	3	158.645	3364.65	145.415	21.6545	155.379	23.1383	7.32619	1.09098	21.2087	6.71523	0	64	1	164	63	0	1	0	0	0	5	3	700	75	100	120	135
1106	0	29	29	1	0	5	356.641	8545.64	362.65	72.64	117.644	23.5644	4.90971	0.98343	23.9615	4.99243	0	70	1	183	82	1	0	1	0	0	16	2	750	80	350	110	120
1107	0	27	28	4	0	6	256.56	6543.15	256.645	41.644	157.121	25.4949	6.16079	0.999669	25.5034	6.16283	0	67	2	175	54	0	0	0	0	1	5	1	900	110	350	110	140
1108	0	29	29	2	0	9	98.5645	9612.54	118.545	45.659	210.529	81.0877	2.15871	0.831452	97.5254	2.59631	0	67	1	160	66	0	0	0	0	0	9	4	800	100	200	120	140
1109	0	27	28	4	0	7	95.6415	1853.15	245.56	26.6454	69.5486	7.54663	3.58942	0.389483	19.376	9.21585	0	64	1	162	68	0	0	0	0	0	0	1	800	70	150	120	170
1110	0	30	28	4	0	6	485.556	6351.65	253.255	52.645	120.651	25.08	9.22321	1.91726	13.0812	4.81062	0	58	2	159	62	0	0	0	0	0	10	3	700	110	400	120	150
1111	0	28	28	2	0	4	456.416	3563.65	283.56	69.641	51.1717	12.5675	6.55383	1.60959	7.80791	4.07174	0	69	1	162	84	1	0	0	0	0	6	2	900	90	300	120	140
1112	0	27	28	2	0	4	256.65	5893.15	156.64	39.6441	148.651	37.6223	6.47385	1.63847	22.9618	3.95116	0	72	2	160	72	0	0	0	0	0	9	3	800	70	250	130	155
1113	0	28	29	2	0	8	425.34	11563.7	365.64	75.64	152.877	31.6258	5.62322	1.16328	27.1868	4.83395	0	59	1	175	67	0	0	0	0	0	12	4	800	135	200	130	170
1114	0	30	29	8	0	1	653.454	6864.35	228.64	45.64	150.402	30.0225	14.3176	2.858	10.5047	5.00964	0	49	1	155	55	0	0	0	0	0	19	2	1000	135	150	140	165
1115	0	27	28	1	0	3	222.732	5827.56	156.573	35.5692	163.837	37.2194	6.26193	1.42254	26.164	4.40193	0	62	1	148	61	0	0	0	0	0	5	6	800	85	100	140	160
1116	0	28	29	4	0	6	396.64	5831.65	285.64	41.6441	140.036	20.4161	9.52452	1.3886	14.7026	6.85907	0	55	1	170	62	0	0	0	0	0	9	1	700	80	80	110	130
1117	0	28	29	3	0	6	458.65	4893.55	145.64	31.6414	154.657	33.6003	14.4952	3.1492	10.6695	4.60283	0	68	2	172	54	1	0	0	0	0	5	4	800	120	120	120	160
1118	0	29	27	4	0	2	986.645	7584.34	289.641	58.6141	129.394	26.1853	16.8329	3.40644	7.687	4.94149	0	79	2	172	82	0	0	0	0	0	16	1	1000	125	150	130	155
1119	0	29	28	3	0	2	449.641	4523.11	369.611	48.511	93.2389	12.2375	9.26885	1.21652	10.0594	7.61912	0	43	1	151	55	0	0	0	0	0	9	2	900	90	150	120	130
1120	0	26	29	10	1	9	452.64	2563.42	289.64	26.6441	96.2095	8.85035	16.9884	1.56277	5.66325	10.8707	0	66	1	166	60	0	1	0	0	0	0	1	800	115	200	100	130
1121	0	28	29	2	0	3	485.641	4523.15	169.641	43.6484	103.627	26.6631	11.1262	2.86276	9.31377	3.88653	0	69	1	162	71	0	0	1	0	0	9	3	800	110	100	130	170
1122	0	28	29	2	0	8	285.641	3934.64	753.31	25.211	156.068	5.22314	11.33	0.379181	13.7748	29.8802	0	66	1	162	63	1	0	0	0	0	10	4	900	120	80	100	140
1123	0	30	29	1	0	1	485.64	2833.21	168.31	35.6414	79.4921	16.8333	13.6257	2.88539	5.83397	4.72232	0	57	1	172	70	1	0	0	1	1	10	2	900	90	250	110	120
1124	0	28	29	6	0	3	753.641	8931.34	254.564	45.6441	195.673	35.0848	16.5112	2.96051	11.8509	5.57716	0	64	2	170	54	0	0	0	0	0	9	2	1000	120	350	140	160
1125	0	30	29	10	0	4	265.641	6934.64	203.564	47.564	145.796	34.0661	5.58492	1.30495	26.1053	4.27979	0	58	2	170	69	1	0	0	0	0	16	2	1000	140	200	120	140
1126	0	30	27	4	0	4	198.654	7523.64	146.64	36.6411	205.333	51.3069	5.42162	1.35471	37.8731	4.00206	0	54	2	158	66	0	0	0	0	0	16	4	750	80	150	115	130
1127	0	30	29	11	0	5	452.44	36115.4	256.411	38.6441	934.564	140.85	11.7079	1.76451	79.8236	6.63519	0	68	2	174	61	0	0	0	0	0	9	1	900	120	250	150	185
1128	0	25	27	1	1	16	396.64	5862.31	285.641	59.3114	98.8395	20.5233	6.68742	1.3886	14.7799	4.81596	0	72	1	172	71	1	1	1	1	1	8	1	900	105	400	120	145
1129	0	28	29	3	0	7	445.641	8523.11	265.314	59.611	142.979	32.1246	7.47582	1.67967	19.1255	4.45076	0	62	2	160	74	0	0	0	1	0	12	0	750	135	350	130	155
1130	0	26	27	2	0	13	256.31	4852.61	205.421	46.6188	104.091	23.6228	5.498	1.24773	18.9326	4.4064	0	68	2	162	76	1	0	0	1	1	5	3	800	120	150	150	130
1131	0	25	28	2	0	15	452.61	8431.44	285.641	55.611	151.615	29.5176	8.13886	1.58454	18.6285	5.13641	0	74	2	163	85	0	0	0	0	0	5	2	900	120	400	120	140
1132	0	28	27	4	0	7	396.6	5642.64	185.641	39.441	143.065	30.3954	10.0555	2.13638	14.2275	4.7068	0	72	1	163	81	0	0	0	1	0	12	1	900	95	250	120	160
1133	0	28	28	4	0	13	365.64	3562.64	108.34	31.6445	112.583	32.8839	11.5546	3.37493	9.74357	3.42366	0	70	1	179	63	0	1	0	1	1	8	2	750	60	200	100	120
1134	0	26	27	3	0	7	589.44	7531.41	156.44	49.6414	151.716	48.1425	11.874	3.76783	12.7772	3.1514	0	64	2	165	70	0	0	0	1	1	0	1	900	120	150	120	140
1135	0	29	29	2	0	3	653.414	6534.64	118.341	39.6411	164.845	55.2187	16.4833	5.52145	10.0008	2.98531	0	58	1	168	43	1	0	0	0	0	12	4	900	115	150	130	140
1136	0	27	28	6	0	3	228.64	7533.41	185.441	25.6415	293.798	40.6243	8.9168	1.23295	32.9488	7.23207	0	58	2	176	72	0	0	0	0	0	12	2	750	70	150	120	150
1137	0	29	28	6	0	2	152.312	2864.64	541.634	39.4175	72.6743	5.28889	3.86407	0.281208	18.8077	13.741	0	66	1	170	85	0	0	0	1	1	8	4	800	110	250	130	160
1138	0	25	27	3	0	11	365.641	8553.11	645.14	55.311	154.637	13.2578	6.61064	0.566762	23.3921	11.6639	0	73	1	158	55	1	0	0	0	0	10	4	1000	145	200	130	150
1139	0	26	28	2	0	15	465.311	6852.31	225.31	39.3115	174.308	30.4128	11.8365	2.0652	14.7263	5.7314	0	64	2	179	86	0	0	0	1	1	9	1	800	120	150	110	130
1140	0	28	29	3	0	4	205.31	5231.64	254.64	28.6161	182.822	20.5452	7.17463	0.806276	25.4817	8.89849	0	70	1	155	70	0	0	0	0	0	9	4	900	110	450	130	140
1141	0	25	28	7	0	13	284.14	3953.61	581.64	36.6111	107.989	6.79735	7.76103	0.488515	13.9143	15.887	0	58	1	162	76	0	0	0	0	1	12	5	900	120	600	130	155
1142	0	30	29	6	0	3	254.641	6522.31	185.31	94.6411	68.9163	35.1968	2.6906	1.37414	25.6137	1.95803	0	55	2	170	71	1	0	0	0	0	5	2	900	115	250	140	150
1143	0	27	29	4	0	3	456.315	9564.12	246.466	57.4325	166.528	38.805	7.94524	1.85143	20.9595	4.29141	0	82	1	160	58	0	0	0	0	0	8	1	900	120	200	150	165
1144	0	27	29	2	0	7	486.624	5684.55	115.53	36.456	155.929	49.2041	13.3483	4.2121	11.6816	3.16903	0	86	1	155	82	0	0	0	0	0	5	3	1000	130	100	120	155
1145	0	30	29	2	0	3	254.546	6642.54	186.453	45.4583	146.124	35.6258	5.59955	1.3652	26.0956	4.10163	0	58	2	172	49	1	0	0	0	1	10	1	900	110	80	110	135
1146	0	30	29	8	0	11	153.45	4526.55	153.45	45.4553	99.5824	29.4985	3.37584	1	29.4985	3.37584	0	67	1	170	76	1	0	0	1	1	5	1	800	85	220	130	150
1147	0	28	28	2	0	2	248.45	2844.59	539.157	42.5468	66.8579	5.27599	5.83945	0.460812	11.4493	12.6721	0	74	1	168	79	1	0	0	1	0	9	2	600	135	300	110	140
1148	0	29	30	3	0	7	324.583	6843.45	248.48	56.4863	121.152	27.5413	5.74623	1.30627	21.0838	4.39894	0	72	1	168	64	1	0	1	0	0	8	1	1000	120	80	120	140
